# Supplementary material for: A resampling-based approach to share reference panels
Source: Nat Comput Sci. 2024 May 14;4(5):360–6. doi: 10.1038/s43588-024-00630-7 (PMC11136649; doi:10.1038/s43588-024-00630-7)
Supplement: Supplementary file 3 — Analysis of the effect of RESHAPE on linkage disequilibrium. [file 43588_2024_630_MOESM3_ESM.xlsx]

## Sheet: figure2.A
bp	mean_ld_score	K
66369	11.8607	0
68303	9.02862	0
72450	11.8455	0
72982	11.8755	0
73765	11.9012	0
77005	11.9888	0
78705	11.8295	0
80457	12.0294	0
81154	9.94626	0
82090	4.86467	0
82603	12.1573	0
83158	9.94525	0
84647	4.9098	0
85259	12.0322	0
85729	12.1629	0
88108	3.64924	0
88453	2.93853	0
88840	18.8074	0
91463	11.55	0
93706	9.33453	0
93902	5.17777	0
94613	12.8452	0
96321	9.12352	0
98471	5.50713	0
98593	13.4121	0
101338	10.4009	0
101371	6.99963	0
101433	6.11214	0
101438	6.98934	0
101498	10.4802	0
101505	11.7008	0
101574	15.5662	0
101576	7.36603	0
102060	33.5931	0
105523	34.5962	0
106471	22.4267	0
106622	30.4428	0
106775	18.0589	0
108186	36.6468	0
109367	17.7579	0
110343	38.4151	0
110447	10.5884	0
110705	38.4058	0
110867	8.93112	0
111066	7.44426	0
111725	36.7738	0
111886	10.6706	0
112799	40.0623	0
113290	40.5242	0
116290	23.3927	0
116753	23.5215	0
120058	42.9569	0
120721	24.0796	0
121439	40.4735	0
121540	42.837	0
122158	43.2802	0
122876	43.726	0
124258	44.2581	0
125994	44.9675	0
127645	45.7215	0
127687	11.8383	0
128317	47.7751	0
129417	46.4319	0
129457	46.111	0
130061	46.8018	0
130329	51.6657	0
132236	30.1062	0
135764	47.4829	0
135904	47.4829	0
136146	47.1723	0
139830	44.7535	0
140109	12.2737	0
140669	48.4725	0
140837	47.2665	0
141183	47.5348	0
141335	47.5348	0
141634	47.313	0
141867	47.8929	0
142165	48.1483	0
143010	32.1035	0
143661	47.7194	0
143771	47.6229	0
144480	60.1852	0
144897	48.821	0
145514	45.9981	0
145669	27.8693	0
145888	63.6067	0
145959	85.5136	0
145973	91.1999	0
146089	93.8998	0
146119	91.3883	0
146282	98.481	0
146289	98.481	0
147079	99.0344	0
147791	10.3376	0
148072	96.2977	0
148994	92.6572	0
149223	101.892	0
149492	20.8298	0
150721	98.6819	0
150864	98.2739	0
152134	77.9091	0
152792	103.655	0
153098	103.135	0
153259	99.3725	0
153376	96.5366	0
153555	89.5082	0
153759	120.926	0
153898	124.782	0
155384	122.457	0
155733	127.168	0
155813	127.623	0
156080	127.623	0
156287	127.623	0
156473	127.35	0
156486	122.377	0
156669	127.253	0
156813	127.171	0
157033	104.119	0
157259	127.171	0
157484	127.667	0
157507	127.667	0
157537	104.595	0
157819	127.081	0
157914	127.667	0
157960	122.657	0
157962	122.657	0
157965	127.667	0
157974	127.667	0
157979	127.667	0
158513	127.576	0
158532	127.576	0
158721	122.561	0
158768	127.576	0
158815	128.033	0
158935	128.033	0
159200	123.026	0
159286	128.033	0
159445	104.872	0
159530	127.905	0
159639	127.653	0
159864	127.905	0
159865	127.905	0
159952	127.905	0
160054	127.905	0
160212	127.905	0
161128	127.674	0
161181	128.294	0
161221	128.171	0
162806	128.768	0
162854	127.589	0
162932	127.866	0
163082	129.041	0
163113	128.396	0
163741	100.322	0
163894	103.559	0
163919	103.819	0
163929	125.644	0
164191	125.835	0
164243	126.377	0
164258	126.377	0
164616	126.748	0
164772	126.748	0
165212	131.922	0
166310	132.183	0
166354	127.798	0
166856	132.115	0
166960	132.115	0
167044	132.119	0
167274	132.119	0
167276	132.119	0
168062	118.018	0
168478	131.493	0
168766	127.722	0
169334	127.376	0
170689	127.5	0
171892	112.555	0
171929	126.274	0
172331	126.172	0
172351	126.172	0
172626	109.684	0
172657	126.172	0
172752	114.013	0
173050	110.46	0
173215	101.405	0
173600	42.121	0
173973	110.558	0
174069	20.9366	0
174196	42.1267	0
175269	126.074	0
175314	109.945	0
175532	107.527	0
175688	126.074	0
175689	126.074	0
175893	125.771	0
175897	125.771	0
176011	109.286	0
176156	45.5303	0
176516	126.184	0
176631	40.2239	0
177105	126.419	0
177210	47.305	0
177334	46.7853	0
177335	126.659	0
177343	47.3066	0
177473	126.659	0
177674	82.7214	0
177749	47.2889	0
177793	107.61	0
177854	127.206	0
178043	47.2889	0
178049	47.2889	0
178456	47.2621	0
178604	47.2621	0
178648	107.347	0
179104	47.2621	0
179567	127.022	0
179575	47.2478	0
179892	110.466	0
179910	127.022	0
180809	126.949	0
180861	47.2114	0
181095	45.9407	0
181461	46.8496	0
181576	47.2199	0
181651	46.8691	0
181704	47.2199	0
182042	111.456	0
182056	47.2925	0
182966	127.613	0
183442	47.289	0
183699	111.422	0
183795	47.2988	0
184483	46.2075	0
184838	46.938	0
185161	47.3038	0
185267	128.061	0
185522	47.3044	0
185547	46.9385	0
186086	111.722	0
186183	111.871	0
186577	47.2933	0
186669	112.268	0
186684	47.3015	0
186790	128.362	0
186800	47.3015	0
186814	47.3015	0
187006	47.3015	0
187133	47.3015	0
187192	46.9589	0
187259	47.3015	0
187379	47.3015	0
187439	114.222	0
187498	47.3015	0
187825	109.439	0
188087	128.641	0
189060	113.525	0
189354	128.874	0
189948	130.311	0
190001	117.996	0
190548	111.557	0
190950	114.493	0
190986	111.336	0
191877	116.972	0
192100	117.488	0
193110	118.423	0
193428	130.643	0
194746	119.951	0
196584	113.1	0
196609	123.021	0
198171	113.328	0
198174	122.136	0
198215	113.34	0
198814	122.218	0
198921	114.079	0
199094	34.418	0
199123	122.725	0
200997	124.519	0
201326	115.462	0
201372	115.7	0
201418	115.472	0
202581	124.519	0
203580	114.083	0
203602	108.765	0
203620	112.221	0
203847	122.939	0
204090	122.295	0
205285	122.768	0
205764	114.948	0
207389	122.026	0
208792	111.228	0
211156	105.194	0
211168	105.194	0
211428	100.019	0
213649	98.0764	0
213886	99.0079	0
214444	98.0746	0
214461	98.0746	0
214824	97.5579	0
214879	97.5579	0
215055	101.352	0
215963	97.6651	0
219501	93.3362	0
224189	90.66	0
225761	89.4997	0
226775	88.0275	0
227248	89.9994	0
227527	88.5599	0
227704	82.6649	0
229420	88.6852	0
230234	88.7182	0
230868	87.4991	0
231070	87.5178	0
231318	88.2399	0
231710	74.5698	0
231898	66.3376	0
231900	63.909	0
232009	31.9084	0
232468	46.6134	0
232484	47.3716	0
232882	46.6297	0
233198	46.0443	0
233213	46.0443	0
233246	46.0443	0
233732	75.5183	0
234441	98.2962	0
235380	49.8002	0
235457	37.5322	0
235579	49.7996	0
235581	49.7996	0
235682	49.8025	0
236006	49.8098	0
236170	76.9493	0
236273	49.7805	0
236433	81.9771	0
236640	82.0896	0
237614	90.4504	0
238142	54.6968	0
238370	91.3421	0
238458	102.391	0
238622	54.7589	0
238634	54.7589	0
238645	54.5264	0
238721	102.258	0
239021	56.5061	0
239418	102.118	0
239556	91.6682	0
239563	91.6682	0
239649	56.4819	0
239662	56.4819	0
239803	102.138	0
239945	53.9357	0
239951	56.4658	0
240008	56.4284	0
240116	56.4284	0
240166	56.4299	0
240377	56.4299	0
240458	56.4299	0
240872	54.4615	0
241191	54.4341	0
241301	90.1814	0
241898	99.5648	0
241991	54.4034	0
242033	101.661	0
242067	101.971	0
242195	90.1025	0
242353	101.503	0
242531	101.503	0
242614	101.503	0
242798	101.813	0
242897	90.7238	0
243066	54.3703	0
243217	90.0744	0
243487	101.466	0
243532	90.112	0
243960	101.477	0
244104	99.3215	0
244300	90.2265	0
244330	90.2265	0
244417	90.2265	0
244771	101.316	0
244773	54.2998	0
244803	98.7562	0
244964	56.2352	0
244981	56.2352	0
245127	101.316	0
245425	56.0099	0
245512	56.2352	0
245789	56.2352	0
245803	89.869	0
245877	89.869	0
245928	56.2352	0
246148	101.316	0
246501	89.1728	0
246605	100.964	0
247326	100.424	0
247714	54.0854	0
247936	100.425	0
248065	56.0462	0
248099	54.0888	0
248173	54.0844	0
248248	54.0449	0
248357	54.0449	0
248371	54.0449	0
248815	86.2275	0
248838	53.4204	0
248854	96.1355	0
249081	98.6336	0
249337	84.9341	0
249536	84.956	0
249875	94.3211	0
249900	94.2202	0
250218	82.1231	0
250342	82.5703	0
250449	96.726	0
250472	45.8163	0
250554	46.1906	0
250671	82.2933	0
250864	82.1908	0
251035	45.236	0
251370	44.9269	0
251466	95.474	0
251699	45.2038	0
251939	80.7525	0
252833	45.9083	0
252834	45.6586	0
252982	79.545	0
253538	89.8523	0
253719	88.4196	0
254466	91.5404	0
255081	91.4186	0
255329	91.0591	0
255447	91.0803	0
255527	91.9213	0
255597	91.9213	0
255645	91.9213	0
255687	91.9213	0
255778	90.76	0
256161	90.8072	0
256351	91.6684	0
256411	91.6684	0
256777	91.6975	0
256856	91.6975	0
256904	91.7277	0
256928	91.7277	0
256977	91.7277	0
257175	91.7332	0
257379	91.7332	0
257794	91.4042	0
257866	85.4664	0
257889	91.4042	0
257899	91.4042	0
258096	90.5602	0
258653	90.6632	0
259023	89.6377	0
259047	85.1963	0
259056	85.1963	0
260063	82.2	0
260065	82.2	0
260593	79.5086	0
260725	79.5086	0
260755	68.3454	0
261944	66.485	0
262044	78.3528	0
263451	77.9577	0
263776	66.0695	0
265390	26.9408	0
265751	51.2853	0
266980	16.3201	0
267423	17.0107	0
267980	22.2076	0
268285	20.4274	0
268294	20.4274	0
268599	18.143	0
269435	20.6029	0
269930	23.4368	0
270853	23.6457	0
271524	23.2346	0
272080	20.4777	0
273372	31.1829	0
274125	20.2897	0
274210	29.883	0
274292	21.6737	0
274599	31.9005	0
274893	10.7431	0
275122	13.9642	0
275241	39.5672	0
275361	14.0726	0
275466	43.8769	0
275932	39.3376	0
276086	39.7386	0
276119	14.5628	0
276122	14.5628	0
276225	39.8117	0
276245	35.7235	0
276351	40.6637	0
276391	39.8117	0
276679	39.1904	0
277092	38.366	0
277162	42.1335	0
277171	36.4075	0
277550	37.3646	0
277574	36.5696	0
277654	37.6622	0
277664	37.3068	0
277808	38.8974	0
277915	38.8974	0
278070	38.9907	0
278179	23.8072	0
278224	35.8627	0
278515	38.1997	0
278757	28.489	0
278872	22.803	0
279177	18.9991	0
279328	32.1572	0
279759	49.3069	0
279880	45.7578	0
280230	43.7511	0
281010	47.768	0
281470	49.8951	0
281929	43.6435	0
282596	38.5311	0
282745	23.6432	0
282775	47.5983	0
283019	38.3942	0
283328	38.5215	0
283411	38.5507	0
283535	38.5507	0
283631	22.7905	0
283694	43.2508	0
283724	38.6302	0
283831	22.7594	0
283857	37.1048	0
284338	47.4715	0
284356	47.7787	0
284597	45.4231	0
284724	38.9339	0
284881	50.4985	0
285159	22.8094	0
285287	22.5868	0
285327	50.3932	0
285600	46.8567	0
285621	50.2389	0
285738	47.5516	0
286151	40.8705	0
286710	50.1649	0
286812	49.939	0
287237	49.7447	0
287305	49.9979	0
287629	50.2456	0
287833	49.7327	0
287837	46.392	0
287876	49.7327	0
288365	49.9835	0
288516	49.9431	0
289049	49.9125	0
289062	22.4204	0
289773	49.6332	0
289787	42.9942	0
289993	49.2617	0
290134	49.3902	0
290494	37.2735	0
290527	17.4227	0
291169	35.7049	0
291796	35.3826	0
293692	40.1078	0
296846	10.7506	0
296976	32.8379	0
297051	34.3784	0
297191	33.647	0
297874	31.5566	0
298162	27.4934	0
298839	30.5057	0
301778	26.3862	0
302639	26.2161	0
302891	14.0669	0
303233	14.3301	0
303404	13.4249	0
303430	15.3366	0
304111	13.8221	0
304190	13.2003	0
304257	24.5353	0
304335	24.3481	0
304365	13.1024	0
304376	20.3491	0
304450	13.514	0
304460	13.5398	0
304461	13.5398	0
304679	23.363	0
304705	20.9175	0
305384	25.4618	0
305403	13.1976	0
305843	22.6557	0
305871	19.375	0
305882	19.375	0
305943	12.8916	0
306194	13.0596	0
306535	17.4497	0
306582	12.4782	0
306602	7.52596	0
306627	20.0796	0
306642	15.335	0
306653	20.0796	0
306667	20.0822	0
306742	6.28967	0
306776	16.1765	0
306885	11.6693	0
306993	5.18571	0
307589	11.4203	0
307693	9.66627	0
307712	14.6208	0
308128	10.2142	0
308261	10.72	0
308278	9.4655	0
308352	15.2484	0
308718	9.20972	0
309141	14.122	0
309637	9.89337	0
309639	12.9057	0
309653	13.3585	0
310521	18.6673	0
310522	18.6673	0
310523	19.1115	0
311107	16.4696	0
311145	16.1113	0
311237	16.0565	0
311683	18.2572	0
311774	16.9921	0
314595	14.3835	0
314668	15.3687	0
314877	15.9636	0
315222	15.9753	0
315528	15.9742	0
317772	13.9088	0
318091	13.8729	0
318388	10.697	0
318854	3.37957	0
318971	5.30924	0
319115	6.24512	0
321250	2.63503	0
330646	3.773	0
340763	3.01779	0
340858	6.70726	0
341968	3.77883	0
342641	6.86326	0
342939	6.87	0
344458	6.74038	0
351164	4.65931	0
352819	3.76757	0
356748	8.85609	0
356924	7.40377	0
358841	8.37774	0
359400	8.34937	0
359869	15.1676	0
360554	15.6422	0
360556	14.8784	0
360622	16.1113	0
361302	14.2591	0
362051	15.9703	0
362052	15.9703	0
362679	15.9571	0
363003	16.0612	0
363114	14.9477	0
363119	14.2459	0
363435	12.5405	0
363987	15.4327	0
364755	15.701	0
365220	9.22608	0
366058	10.7144	0
366107	9.77417	0
366317	10.7144	0
366341	10.7157	0
366365	10.7157	0
366711	7.93026	0
367006	9.7662	0
367079	8.81334	0
367082	8.85283	0
367106	8.85969	0
367141	8.98511	0
367164	8.858	0
367176	8.858	0
367521	1.47617	0
367544	2.29453	0
367675	1.77895	0
367690	2.66082	0
367721	3.29726	0
368132	15.0917	0
368260	18.2194	0
368410	11.486	0
368474	5.15348	0
368580	23.9887	0
368662	28.8282	0
368677	22.7513	0
369093	29.6779	0
369284	11.1546	0
369514	29.5725	0
369594	9.64501	0
369846	15.8785	0
370237	16.8685	0
370371	36.347	0
371300	17.386	0
371526	35.9926	0
372007	31.6442	0
372073	32.2581	0
372441	31.4386	0
372564	32.4307	0
372676	37.6834	0
372735	32.4232	0
373053	36.6831	0
373694	21.3225	0
373749	21.5029	0
374221	21.929	0
374323	39.2997	0
374523	33.9993	0
374580	22.1707	0
374601	22.0843	0
374675	38.9149	0
374716	21.5638	0
374726	21.4999	0
374754	21.9532	0
374836	33.6941	0
374900	32.746	0
374955	31.3478	0
374962	31.8999	0
375120	38.6457	0
375204	31.0151	0
375359	39.8473	0
375590	21.6822	0
376031	34.3978	0
376141	40.45	0
376217	40.45	0
376406	40.3079	0
376484	40.2975	0
376926	33.8696	0
376988	34.0408	0
377035	40.5227	0
377056	40.0766	0
377184	40.5227	0
377366	38.5101	0
377503	40.5227	0
377737	40.9464	0
377922	21.3254	0
377975	40.9464	0
378291	41.1436	0
378907	20.9112	0
379030	41.1436	0
379398	41.1436	0
379418	34.1472	0
379468	41.1436	0
379581	34.1948	0
379662	41.2451	0
379699	41.2451	0
379759	41.1238	0
379794	41.0048	0
379816	41.1255	0
379966	39.274	0
380070	36.0037	0
380078	36.0037	0
380145	19.7229	0
380283	30.745	0
380289	30.7449	0
380548	30.0552	0
381233	9.91716	0
381637	11.36	0
381684	6.36712	0
381764	5.76952	0
381797	5.8551	0
382147	7.97509	0
382301	7.87204	0
382302	7.87204	0
383651	4.9607	0
384103	7.96946	0
384510	8.60942	0
384653	14.5634	0
384658	14.4312	0
384850	13.643	0
385189	13.9507	0
386036	7.961	0
386320	5.86257	0
388261	5.60997	0
388557	15.0145	0
389506	14.4947	0
390336	16.3515	0
391137	10.1024	0
391138	10.1024	0
391328	14.124	0
392678	5.57542	0
393023	9.81015	0
393192	9.81015	0
393417	9.2818	0
393455	17.0263	0
393740	9.1677	0
393795	9.16597	0
394119	9.16665	0
394301	4.8495	0
394462	7.24763	0
394563	6.04569	0
396582	13.3145	0
396903	3.64164	0
397166	15.907	0
397598	13.4023	0
398287	13.4285	0
398334	15.0752	0
398897	16.1158	0
399090	3.32026	0
399283	8.73185	0
399958	12.603	0
400146	17.3456	0
400336	14.58	0
400547	14.5615	0
400677	14.6479	0
400755	19.5627	0
400797	14.6479	0
400887	14.6046	0
401702	14.6063	0
401915	12.0571	0
401983	14.523	0
402232	12.114	0
403076	19.719	0
403697	24.4	0
403859	20.6551	0
404000	12.1848	0
404254	21.0106	0
404408	14.4632	0
405220	15.7879	0
405478	24.98	0
405820	24.98	0
407013	11.9731	0
407083	20.8707	0
407113	24.9633	0
407171	20.8707	0
407872	18.1212	0
408812	22.7667	0
409237	17.9068	0
409340	19.4427	0
410381	11.9875	0
410526	25.5265	0
410737	11.9988	0
411618	11.5233	0
411639	11.5288	0
412130	11.5419	0
413334	15.7089	0
413941	25.8109	0
414317	25.7968	0
415178	25.8085	0
415512	17.0062	0
416334	20.459	0
417284	11.3697	0
417634	17.223	0
418430	16.9971	0
418432	16.9701	0
418579	21.4287	0
418601	22.1664	0
418603	23.5526	0
418658	22.1566	0
419117	15.1089	0
419185	6.28403	0
419860	19.6678	0
420228	20.0042	0
420465	17.8732	0
420561	17.1232	0
421409	10.2769	0
421527	15.5148	0
422066	18.9253	0
422277	19.469	0
422514	16.1838	0
422548	16.237	0
422567	16.8761	0
423009	18.8691	0
423705	18.7323	0
423763	18.5742	0
424272	21.2201	0
424413	16.7532	0
431129	6.74529	0
431198	17.4036	0
434001	20.2491	0
434561	20.5121	0
435505	20.6264	0
436968	21.7721	0
437555	22.0397	0
438423	28.841	0
439461	19.2111	0
441161	18.3763	0
443554	31.7535	0
443921	31.7485	0
444453	31.7474	0
444790	31.7169	0
444962	31.7169	0
445789	31.1923	0
446426	31.7067	0
446529	30.6824	0
447395	31.629	0
448123	31.5777	0
448284	31.5777	0
448552	31.4684	0
449078	11.9937	0
450092	29.5281	0
450858	29.4275	0
452042	30.8992	0
452135	31.1172	0
453460	30.7461	0
454087	29.0759	0
454614	30.705	0
454798	30.7275	0
456053	30.671	0
456337	28.8904	0
456818	30.5758	0
458461	30.6446	0
459799	30.5098	0
460464	30.4678	0
461679	25.7467	0
462293	17.6219	0
463154	11.9576	0
463252	13.1395	0
463841	14.1893	0
468269	18.4239	0
469249	17.8803	0
469257	18.1624	0
470060	20.6801	0
471168	19.4706	0
475681	24.4847	0
475808	23.8328	0
475829	23.8328	0
477729	19.8356	0
478862	28.4826	0
479010	28.4826	0
479076	28.5445	0
481364	7.1414	0
483351	29.488	0
484930	29.578	0
486639	31.3407	0
486714	31.3407	0
490909	6.25998	0
492948	30.862	0
493202	11.2154	0
493258	30.4103	0
495641	30.4175	0
498675	32.9554	0
498806	11.1798	0
499976	33.1257	0
500669	32.3165	0
504110	34.1999	0
506070	10.7055	0
506079	11.7453	0
506080	11.7453	0
506097	9.40623	0
506127	23.1003	0
506659	31.1892	0
507789	32.9021	0
508286	14.2262	0
512114	35.1206	0
512561	23.6927	0
512599	35.1529	0
512965	7.7727	0
514164	21.8601	0
515095	35.1427	0
515100	35.0312	0
515753	34.5049	0
521976	33.379	0
522293	20.9702	0
522692	33.2905	0
524027	32.3786	0
524145	19.7426	0
524476	10.1276	0
524654	1.42257	0
526238	16.4216	0
527737	26.424	0
527782	24.6824	0
530712	23.3387	0
531253	23.6011	0
531423	24.6477	0
537213	21.4458	0
538108	16.023	0
546851	20.8904	0
548222	14.3748	0
548971	16.7398	0
550530	17.9316	0
550577	17.3115	0
551334	17.5267	0
551415	17.5267	0
551424	17.5536	0
551459	17.5601	0
552161	17.5291	0
552253	17.5291	0
552281	17.5291	0
553245	17.5341	0
553919	11.2635	0
554853	13.0341	0
555892	17.6456	0
556119	21.8865	0
556141	17.5891	0
556215	22.8205	0
556431	19.0414	0
556435	22.3987	0
556632	20.0786	0
556794	18.5149	0
556861	22.9544	0
557034	22.3482	0
557559	19.1213	0
557586	23.0395	0
557591	20.1218	0
557603	19.1907	0
558185	20.7864	0
558374	21.221	0
558479	21.1323	0
558579	21.189	0
558719	22.9587	0
558928	20.6869	0
559006	19.7518	0
559112	21.214	0
559189	18.702	0
559234	14.0175	0
559282	15.1288	0
559554	18.7211	0
560063	20.8779	0
560078	22.7401	0
560086	20.8369	0
560103	18.7686	0
560343	8.72819	0
560618	22.9969	0
560691	22.9969	0
560945	20.9907	0
561211	18.7967	0
562030	16.0699	0
562219	22.6248	0
562642	19.7362	0
562657	19.7362	0
562972	18.4762	0
562994	17.7424	0
563100	22.9642	0
563773	19.1345	0
564270	6.49442	0
564271	7.32525	0
564564	3.26966	0
564629	5.30691	0
565232	6.20625	0
565534	9.37356	0
565902	4.18945	0
565980	9.38713	0
566096	9.34339	0
567105	5.19208	0
568286	8.73405	0
568720	8.84949	0
569274	7.36146	0
569446	7.64953	0
569520	7.66328	0
569616	8.55243	0
570171	9.14218	0
570174	9.14218	0
570243	9.05344	0
570390	7.43641	0
570752	6.00363	0
571277	8.9872	0
571843	5.22859	0
572625	8.40875	0
574708	6.22645	0
574840	8.37227	0
578790	7.41268	0
580481	6.13549	0
580899	5.80474	0
581272	6.34361	0
581670	8.18671	0
583353	8.35648	0
584249	9.45548	0
585289	9.45744	0
585341	5.34198	0
586280	9.90357	0
588643	14.0299	0
592228	6.33642	0
592392	11.9531	0
593638	6.36073	0
593664	6.36073	0
593826	14.513	0
594203	14.5132	0
594996	14.5061	0
596470	13.8997	0
596656	10.3976	0
597212	10.4869	0
597374	10.4191	0
598186	14.9658	0
598263	5.53891	0
598702	14.4345	0
599013	8.52347	0
599421	14.2712	0
600839	14.2926	0
600991	14.2926	0
601733	15.7899	0
602460	14.3197	0
602943	15.3067	0
606311	3.72593	0
606780	15.4595	0
607272	5.55852	0
607445	17.2579	0
607522	15.4551	0
607633	5.83947	0
608989	15.455	0
609812	16.5708	0
610966	16.6006	0
611176	13.8317	0
611394	19.4603	0
611826	5.1087	0
611881	19.4743	0
612157	19.4675	0
612432	15.8984	0
612664	19.3163	0
612674	15.4163	0
612844	13.3523	0
612997	7.53858	0
613017	16.2121	0
614136	19.6857	0
614561	20.4269	0
614710	20.7668	0
615045	8.87158	0
615363	20.4331	0
615409	19.5925	0
615455	8.87182	0
615471	20.1268	0
617094	19.0332	0
617634	20.7588	0
617783	20.8011	0
617892	20.1932	0
618050	20.7588	0
619616	19.8884	0
620320	19.3353	0
620348	20.8485	0
620391	19.4417	0
621978	20.6167	0
622380	19.4988	0
622615	18.4917	0
622976	17.9677	0
624331	12.0302	0
624334	20.6512	0
624679	18.7313	0
624778	20.997	0
625245	18.0113	0
625293	16.8878	0
626070	13.814	0
626301	19.3164	0
626305	19.3164	0
626441	20.932	0
626821	17.8415	0
626950	21.5809	0
627161	16.5664	0
628116	21.0924	0
628203	19.8736	0
628339	18.1029	0
628697	12.8854	0
628698	21.0214	0
628723	20.8477	0
628961	20.4576	0
629302	20.2574	0
629678	20.0717	0
629734	12.8999	0
629911	20.0152	0
629941	19.989	0
630017	20.0163	0
630708	19.8791	0
631461	10.6108	0
631945	10.555	0
632007	9.19913	0
632038	10.5651	0
632119	9.19913	0
633319	9.63508	0
633431	13.1633	0
634343	11.2752	0
634367	14.4412	0
634532	17.743	0
634534	11.3791	0
634943	17.7646	0
637164	11.3746	0
637615	11.3893	0
638504	13.1505	0
638748	13.5599	0
638967	13.1435	0
639255	10.5602	0
639552	13.5962	0
639866	17.4843	0
640049	11.9622	0
640284	17.7501	0
641181	19.2321	0
642571	12.1905	0
642893	19.7277	0
643742	19.4565	0
643971	19.9854	0
644129	17.9594	0
644264	17.8455	0
644423	19.398	0
644623	12.2182	0
644892	19.9771	0
645007	19.992	0
645281	19.945	0
645378	13.7214	0
645437	17.8004	0
645520	14.5353	0
645645	4.50221	0
646134	13.5485	0
646331	17.9316	0
646526	17.8936	0
648246	9.433	0
648569	14.0322	0
649005	10.2151	0
649182	12.2808	0
649716	12.3409	0
649983	10.2391	0
650241	17.7432	0
650254	14.4883	0
650326	13.5294	0
650473	8.72464	0
650495	16.338	0
650525	12.355	0
650723	12.4165	0
650781	9.41616	0
651264	13.3444	0
651860	13.766	0
651923	17.7174	0
652315	15.6704	0
652505	16.0188	0
652904	10.3881	0
653378	11.9876	0
653790	7.85783	0
653820	11.0022	0
653977	11.0233	0
654666	11.4052	0
658171	5.62421	0
658219	6.31858	0
658277	11.2935	0
659380	10.2436	0
659929	6.23449	0
660145	8.35631	0
660640	10.1809	0
660909	10.1818	0
661249	8.08144	0
663033	7.7342	0
663218	7.02212	0
663275	7.86219	0
665209	5.4377	0
665483	6.99299	0
667092	5.1918	0
668172	16.8599	0
668176	16.8599	0
668345	17.0541	0
669291	17.562	0
670106	9.3778	0
670334	9.60801	0
670459	8.29001	0
670996	17.1915	0
671453	10.445	0
671595	18.1209	0
672290	15.6948	0
672422	17.1565	0
673008	16.7245	0
673547	16.3808	0
673974	9.44798	0
673989	7.8404	0
675413	9.65195	0
676166	21.0779	0
676254	19.3035	0
677116	37.1661	0
677219	29.5364	0
677478	13.5387	0
677689	37.155	0
677734	37.155	0
677799	37.1558	0
678014	37.1656	0
678015	37.1656	0
678230	30.0163	0
678433	37.9354	0
678642	37.9495	0
678678	37.9495	0
678706	37.9488	0
678778	37.9498	0
678797	37.9498	0
678839	29.7845	0
679106	5.84443	0
679151	37.8448	0
679482	29.9325	0
679483	29.9325	0
680009	37.786	0
680029	37.8896	0
680149	37.8896	0
680257	37.8927	0
680491	37.6938	0
680625	37.8927	0
680841	37.7865	0
681789	37.8914	0
681958	37.8863	0
682463	29.6674	0
682684	37.7844	0
683486	37.6951	0
683498	12.6602	0
683582	37.7991	0
684734	27.345	0
684907	5.57455	0
685089	37.2296	0
685645	37.043	0
686394	7.86407	0
686766	8.03121	0
686794	12.4779	0
687380	5.58582	0
687915	14.5941	0
688002	20.1599	0
688657	14.4569	0
688666	14.4569	0
689007	10.0292	0
689298	13.7905	0
689613	12.8461	0
689937	13.8207	0
690105	12.8459	0
690931	16.0217	0
690947	9.36171	0
691004	13.8103	0
691419	16.1076	0
691835	13.8161	0
691923	10.6605	0
692780	13.1594	0
692996	13.1652	0
693065	13.8137	0
693104	13.2125	0
693463	13.1754	0
694318	14.9155	0
694678	10.6963	0
695001	13.2803	0
695004	19.0723	0
695259	13.4032	0
695798	11.042	0
695931	13.1111	0
696053	13.0353	0
696160	11.0419	0
697221	15.0199	0
697934	18.9559	0
698123	13.2995	0
698627	13.3195	0
698723	15.4597	0
698743	13.0772	0
699085	19.1296	0
700520	18.7001	0
701307	18.0403	0
701558	18.1412	0
701662	12.0703	0
702627	18.2522	0
702901	18.0202	0
702972	10.337	0
704472	14.4325	0
704704	6.88145	0
705070	7.22879	0
705212	2.78439	0
705650	8.05675	0
706757	5.93093	0
707128	2.68383	0
707704	6.29611	0
708199	7.51006	0
708747	7.43638	0
708784	7.47674	0
708893	6.04848	0
709681	4.09646	0
710789	5.96777	0
710948	5.66844	0
711177	8.09448	0
711325	5.36406	0
711562	6.70671	0
711631	6.97698	0
712536	11.4555	0
712944	11.4633	0
712978	11.847	0
713101	7.1879	0
713208	6.00176	0
713417	10.8819	0
713943	11.7183	0
713965	11.7183	0
714250	11.7206	0
714816	6.78952	0
715026	8.79891	0
715559	11.2022	0
715567	11.2022	0
715825	6.43275	0
715836	5.96688	0
716956	17.6463	0
717272	12.5382	0
717541	29.8298	0
718343	18.1453	0
718374	28.0748	0
718391	20.4119	0
718820	29.1721	0
719274	29.9299	0
719464	18.4213	0
720367	30.062	0
720501	19.0645	0
720677	29.5129	0
720868	20.1319	0
720953	29.7258	0
720987	29.7258	0
721315	30.3354	0
721448	30.3473	0
721653	30.236	0
721675	30.3256	0
721926	30.331	0
722151	29.8072	0
722203	30.2515	0
722204	30.9167	0
722214	30.2515	0
722255	29.3005	0
722277	30.2655	0
722412	19.4529	0
723134	19.5106	0
723429	30.9218	0
723709	20.0728	0
723727	17.8352	0
723808	29.8489	0
723875	30.936	0
724055	20.4013	0
725763	29.9453	0
726075	29.9732	0
726115	20.3987	0
726847	20.9452	0
727050	20.0227	0
727183	19.9438	0
727236	20.1035	0
727774	15.1111	0
727926	7.63075	0
728062	17.7898	0
728326	24.396	0
728330	24.396	0
728488	12.277	0
728679	27.9857	0
728689	25.3352	0
728722	28.7647	0
728924	24.2602	0
729045	31.4415	0
729328	29.6038	0
730190	28.03	0
731541	16.212	0
732158	23.5408	0
732533	30.5186	0
733364	33.7024	0
733492	28.7994	0
733617	30.8874	0
733672	23.7257	0
733818	28.8679	0
733903	15.1824	0
733969	22.0759	0
734373	15.7754	0
734383	23.9819	0
734531	34.1055	0
734650	15.2217	0
734927	22.1685	0
735555	33.9961	0
735589	13.712	0
736154	15.2563	0
736400	14.1163	0
736444	34.2482	0
736784	22.2546	0
736925	12.3277	0
737005	12.3278	0
737174	28.9446	0
737898	23.2661	0
738059	29.1933	0
738739	18.8106	0
739096	32.0609	0
739210	33.8069	0
739239	33.4357	0
740272	27.9324	0
741153	15.8653	0
741453	20.3365	0
741611	29.1094	0
741767	17.0035	0
741939	19.7477	0
742416	19.6925	0
742511	20.2531	0
742657	19.6925	0
743803	34.7731	0
743934	19.7436	0
744701	31.3932	0
745337	25.1107	0
745347	35.9562	0
745631	17.6739	0
745642	22.36	0
746583	19.7622	0
746687	23.6968	0
746832	31.8256	0
746937	19.7622	0
747249	24.6826	0
747381	24.6826	0
747855	24.7727	0
748018	19.776	0
748212	23.8506	0
748452	31.9408	0
748776	17.6137	0
749061	19.7662	0
749346	32.1764	0
749854	31.9761	0
750249	33.4635	0
750361	32.1702	0
750546	19.7746	0
750567	17.6059	0
751100	32.2358	0
751283	33.5306	0
751507	30.7662	0
751519	33.5243	0
751627	33.5138	0
751651	33.5225	0
751755	33.5222	0
752120	33.5276	0
752123	25.6694	0
752300	33.5317	0
752821	33.5252	0
753194	33.5115	0
753319	33.1138	0
753848	24.7375	0
753849	24.7375	0
754002	20.9635	0
754124	34.0041	0
754553	19.6951	0
755213	27.7256	0
755214	20.9371	0
755467	21.7468	0
755581	14.8916	0
755749	21.7321	0
755803	13.7375	0
756000	23.7638	0
756217	20.9384	0
756408	20.9384	0
756478	17.0641	0
756764	17.0643	0
756909	31.2331	0
758268	21.7075	0
758339	20.8466	0
758529	29.5005	0
758562	16.8871	0
758620	21.0254	0
758808	29.5001	0
758874	17.0603	0
759292	29.4994	0
760275	28.0203	0
761009	11.2023	0
761203	5.78772	0
761573	6.65156	0
761593	7.44737	0
761595	8.61451	0
761987	14.5866	0
762187	18.0179	0
762287	28.9239	0
762374	20.5848	0
762480	21.6163	0
762486	21.6163	0
762576	21.6296	0
762628	21.6296	0
763126	15.1893	0
763183	22.443	0
763388	14.9827	0
763406	16.9063	0
763664	14.9817	0
763738	14.8464	0
763771	10.5518	0
763806	18.6961	0
764018	13.3086	0
764230	17.8119	0
764545	33.777	0
764800	10.0609	0
765039	33.7741	0
765454	18.9774	0
765779	27.4122	0
766216	15.0226	0
766379	28.331	0
766512	18.9198	0
766513	27.3298	0
766553	27.3298	0
766589	27.1833	0
766787	33.7939	0
767023	16.2677	0
767036	18.6593	0
767191	10.3896	0
767349	18.9461	0
767449	33.5693	0
767572	18.9373	0
767692	15.1792	0
767966	18.9711	0
768030	33.7257	0
768179	15.1467	0
768267	19.0959	0
768330	24.5215	0
768737	15.1275	0
769415	18.8902	0
769560	33.7046	0
769583	33.7046	0
769672	18.843	0
769779	33.4067	0
770094	10.4477	0
771027	18.8063	0
771420	18.2315	0
771488	9.33642	0
771724	22.9794	0
771989	18.0581	0
772232	33.3466	0
772666	25.9744	0
772824	10.0378	0
772843	31.454	0
772872	11.0191	0
773095	14.7425	0
773273	21.7422	0
773737	12.7056	0
774383	13.094	0
774610	38.1477	0
775431	26.145	0
775463	25.0096	0
775539	25.0096	0
775876	24.859	0
775888	13.0864	0
776339	40.4811	0
776848	12.0223	0
776863	23.6351	0
777391	25.044	0
778880	25.4152	0
779208	25.54	0
780364	24.8376	0
781143	39.9475	0
781581	40.2564	0
781775	40.2564	0
781912	42.971	0
782053	42.971	0
782135	42.971	0
782334	42.9407	0
782552	42.9078	0
782748	39.8946	0
782898	42.9078	0
783008	42.9078	0
783188	42.9082	0
783194	26.9388	0
783195	39.8954	0
783325	42.9082	0
783424	42.8831	0
783447	26.938	0
783488	23.6292	0
783520	42.8485	0
783739	42.8358	0
783834	42.8012	0
783937	42.7948	0
784114	13.6014	0
784189	42.2839	0
784244	42.4079	0
784245	42.4079	0
784337	42.4079	0
784347	42.4079	0
784471	39.6534	0
784686	26.891	0
784695	42.374	0
784821	42.374	0
785145	26.3831	0
785294	42.365	0
785303	39.3875	0
785331	39.6039	0
785440	39.6039	0
785647	26.8664	0
786660	18.7481	0
787930	26.6202	0
788431	26.5733	0
788945	26.6045	0
789027	8.10536	0
789995	24.1662	0
790219	26.3592	0
790252	26.3592	0
790270	26.3592	0
790626	26.5629	0
790639	26.357	0
791233	26.5511	0
791888	23.4371	0
792740	31.5403	0
792745	31.5403	0
792866	30.1169	0
792873	30.358	0
792876	30.358	0
792895	30.2792	0
792903	7.55521	0
793346	14.5062	0
793450	6.87189	0
793771	14.49	0
794325	7.80819	0
794444	14.893	0
794733	14.8184	0
795199	9.01091	0
795434	11.7629	0
795539	9.47985	0
795540	9.5848	0
795731	7.89802	0
795866	4.89166	0
795876	10.0757	0
795985	3.11189	0
796063	5.49539	0
796344	11.756	0
797400	20.6882	0
797871	10.3887	0
798053	10.3816	0
798278	10.3886	0
798467	10.3849	0
798479	16.2494	0
798594	10.3849	0
798853	20.9073	0
799300	13.2839	0
799510	16.4114	0
799644	13.295	0
799744	15.0497	0
800295	8.21779	0
800427	15.0645	0
800640	20.9005	0
800671	20.9005	0
800707	13.3814	0
800884	20.5712	0
800927	20.5712	0
800955	20.4557	0
800960	20.4557	0
801002	20.3548	0
801097	20.4007	0
801205	20.8172	0
801403	20.7751	0
801427	20.6654	0
801488	10.4595	0
801489	8.18812	0
801638	8.2434	0
801649	8.2434	0
801704	20.1962	0
801793	20.5412	0
801807	14.9972	0
802063	16.5937	0
802155	5.6856	0
802331	9.04349	0
802739	8.58001	0
803221	39.703	0
803387	19.1767	0
803419	43.453	0
803523	20.7108	0
803704	19.7996	0
803760	45.1913	0
803858	19.7617	0
804015	19.8081	0
804087	45.431	0
804255	45.4836	0
804298	19.8068	0
804315	45.4836	0
804381	45.5437	0
804444	45.5437	0
804465	25.4408	0
804972	12.8007	0
805255	45.6374	0
805274	45.6374	0
805464	45.6374	0
805609	45.637	0
805812	45.6616	0
806032	12.9081	0
806060	45.6949	0
806489	12.9494	0
806698	45.7079	0
807315	39.209	0
807395	45.38	0
808022	12.9498	0
808070	45.7347	0
808485	19.8194	0
808486	45.3817	0
808747	45.7332	0
808973	12.8774	0
809232	19.5825	0
809392	18.781	0
809449	45.4391	0
809476	45.4391	0
809653	45.5903	0
809884	19.8134	0
809992	19.0219	0
810083	25.555	0
810742	25.7318	0
811032	25.8148	0
811102	45.1892	0
811539	45.1821	0
811587	44.9495	0
811609	12.7778	0
811963	12.7779	0
812140	44.8718	0
812248	19.1941	0
812429	45.0188	0
812492	45.224	0
813255	26.0688	0
813573	37.1454	0
813792	43.3058	0
813847	19.1474	0
815073	43.2932	0
815387	37.1383	0
815789	35.3851	0
816179	21.1439	0
816693	24.1003	0
817397	8.52189	0
817664	18.5245	0
817690	15.1307	0
817718	19.2213	0
817808	20.9088	0
817809	20.9088	0
818023	17.512	0
818049	6.8143	0
818085	17.0493	0
818112	14.9507	0
818644	16.3934	0
818839	10.8126	0
818891	31.5832	0
818940	13.3944	0
818970	20.2954	0
820752	20.3774	0
821480	31.9682	0
823109	23.3726	0
824454	23.3705	0
825318	18.0697	0
825338	20.9147	0
825828	27.0591	0
826034	27.0504	0
826235	27.0423	0
826944	20.7667	0
827056	20.9011	0
827787	26.9808	0
827959	33.9007	0
828725	26.9808	0
828856	26.9808	0
828857	26.9808	0
828946	31.6654	0
829287	24.8435	0
830064	27.975	0
830864	31.8556	0
831203	30.9538	0
831231	28.4937	0
831332	28.3733	0
831358	28.2495	0
832087	28.5169	0
833108	26.8905	0
835751	12.0408	0
838387	20.7437	0
839500	11.6252	0
839560	11.639	0
839807	11.639	0
840095	16.8649	0
840900	16.5868	0
841028	16.3564	0
841107	14.7933	0
841266	12.9669	0
841331	16.7892	0
841450	16.441	0
842767	7.95167	0
842793	10.8232	0
842861	13.0633	0
843005	14.6586	0
843025	14.8048	0
843131	14.4332	0
843133	14.452	0
843148	12.6671	0
843149	12.6671	0
843608	10.7191	0
843779	14.5214	0
843879	14.7731	0
845035	8.0135	0
845849	33.5012	0
845870	16.903	0
846023	19.8678	0
846067	33.6812	0
846626	33.7982	0
847610	33.809	0
847932	17.4731	0
847948	17.5855	0
848007	33.8	0
848148	23.1115	0
848966	33.7623	0
849159	33.7269	0
849245	33.746	0
849509	33.7375	0
849655	33.7469	0
849665	33.7469	0
849770	33.8494	0
849895	33.8935	0
850182	33.8699	0
850404	17.8085	0
850450	23.7048	0
850608	17.8281	0
850762	33.9128	0
850818	23.5129	0
851565	17.7534	0
851698	19.2325	0
852010	33.7665	0
852120	33.7657	0
852153	17.8773	0
852155	17.8744	0
852165	17.8366	0
852596	22.7242	0
852714	23.483	0
852722	33.1636	0
853509	28.3411	0
853837	28.0616	0
855703	11.1343	0
855883	12.2648	0
856057	17.0317	0
856168	23.4216	0
857157	26.151	0
857179	26.1711	0
857617	14.057	0
859694	24.399	0
860453	23.707	0
860488	35.6594	0
861973	18.0928	0
861975	18.0928	0
862295	18.0196	0
862400	36.0014	0
863200	24.0096	0
863302	33.4444	0
864029	36.0138	0
864049	35.0582	0
866330	23.7147	0
866340	29.209	0
866636	29.1604	0
866712	29.1874	0
866777	29.1388	0
866852	30.2053	0
867728	23.7072	0
867974	36.2425	0
868254	22.3664	0
868526	21.5906	0
868606	23.738	0
868745	27.8029	0
869010	19.2639	0
869253	17.9764	0
869733	18.1486	0
869777	16.182	0
869940	18.1935	0
871966	34.3771	0
871969	34.3771	0
872435	7.19439	0
872450	27.1816	0
872792	14	0
873491	23.0354	0
873608	23.1302	0
873920	35.2866	0
874038	28.6012	0
874111	35.2905	0
874297	35.0706	0
874696	35.291	0
875920	26.648	0
876104	30.2476	0
876194	35.2831	0
876734	18.4658	0
877417	18.4545	0
880111	19.4662	0
880159	8.88005	0
880463	20.0947	0
880743	34.0641	0
881100	22.4853	0
881524	22.4347	0
881561	20.3074	0
882074	22.438	0
882180	22.3046	0
883063	27.5563	0
883203	20.2288	0
883431	20.1345	0
883658	20.1345	0
883812	27.9925	0
883869	20.1363	0
883997	30.3681	0
884017	27.9496	0
884723	27.1414	0
885021	19.6299	0
885587	21.2056	0
885689	21.2615	0
885707	21.491	0
885722	21.491	0
886620	22.2452	0
886681	27.3094	0
886694	22.2452	0
887996	27.0071	0
888753	21.2793	0
889503	31.2904	0
890514	31.7259	0
890593	19.9225	0
890614	21.3457	0
891187	31.3094	0
891480	27.3206	0
892108	27.2314	0
892511	31.6925	0
892634	31.7323	0
893106	25.0854	0
893464	20.9164	0
893483	20.7265	0
894725	16.1327	0
894921	16.2146	0
895270	16.2033	0
895490	20.6358	0
895600	31.8173	0
895768	16.2056	0
896059	27.3638	0
896562	27.3681	0
896997	20.0962	0
898874	15.9568	0
899023	15.5748	0
899093	11.7979	0
899150	15.5708	0
899195	10.6846	0
899210	15.0004	0
899533	6.92253	0
899824	10.645	0
900321	21.1331	0
900721	19.6014	0
[truncated: 440,833+ more rows]

## Sheet: figure2.B
K	SlopeAvg	SlopeSd	RecombinationMap	Superpop
128	0.93267	0.00174032	Constant	AFR
16	0.991153	0.000607513	Constant	AFR
1	0.999451	0.000197655	Constant	AFR
2	0.99881	0.000286279	Constant	AFR
32	0.982287	0.000922261	Constant	AFR
4	0.99781	0.000395051	Constant	AFR
64	0.965653	0.00130876	Constant	AFR
8	0.995539	0.000424684	Constant	AFR
128	0.995144	0.00065716	HapMap	AFR
16	0.999412	0.000237132	HapMap	AFR
1	0.999962	7.19e-05	HapMap	AFR
2	0.999921	0.000103262	HapMap	AFR
32	0.998929	0.000373042	HapMap	AFR
4	0.999867	0.000143007	HapMap	AFR
64	0.997589	0.0004634	HapMap	AFR
8	0.999712	0.000213515	HapMap	AFR
128	0.922362	0.00192352	Constant	EUR
16	0.989937	0.000769891	Constant	EUR
1	0.999365	0.000206676	Constant	EUR
2	0.998714	0.000223197	Constant	EUR
32	0.979898	0.00101209	Constant	EUR
4	0.997422	0.000375965	Constant	EUR
64	0.960065	0.00159157	Constant	EUR
8	0.994846	0.000499525	Constant	EUR
128	0.986974	0.00102263	HapMap	EUR
16	0.998503	0.000328082	HapMap	EUR
1	0.999932	8.38e-05	HapMap	EUR
2	0.999829	0.000132096	HapMap	EUR
32	0.996854	0.000550401	HapMap	EUR
4	0.999603	0.000222186	HapMap	EUR
64	0.993587	0.000881709	HapMap	EUR
8	0.999191	0.000217957	HapMap	EUR

## Sheet: figure2.C
POS1	POS2	R.2	K
61365391	61365453	0.0783969	0
61365391	61365803	0.0808866	0
61365391	61365805	0.249266	0
61365391	61365992	0.0808866	0
61365391	61366008	1	0
61365391	61366200	1	0
61365391	61366268	1	0
61365391	61366833	1	0
61365391	61366957	1	0
61365391	61367059	1	0
61365391	61367245	1	0
61365391	61367270	1	0
61365391	61367865	1	0
61365391	61367909	1	0
61365391	61368216	0.0803862	0
61365391	61368797	1	0
61365391	61368810	0.641973	0
61365391	61368825	1	0
61365391	61368879	1	0
61365391	61369032	1	0
61365391	61370042	0.0749365	0
61365391	61371336	0.0873675	0
61365391	61371636	0.597665	0
61365391	61371988	0.0808143	0
61365391	61374017	0.0792848	0
61365391	61374114	0.0797933	0
61365391	61374169	0.0792848	0
61365391	61374305	0.0653059	0
61365391	61374964	0.0823556	0
61365391	61376537	0.521802	0
61365391	61376538	0.0205564	0
61365391	61376551	0.0179813	0
61365391	61376871	0.0179813	0
61365391	61377357	0.521802	0
61365391	61377912	0.0205564	0
61365391	61378012	0.219734	0
61365391	61378862	0.0233269	0
61365391	61378910	0.0205564	0
61365391	61379067	0.0233269	0
61365391	61379218	0.0233269	0
61365391	61379326	0.0545303	0
61365391	61379335	0.0233269	0
61365391	61379336	0.0233269	0
61365391	61379474	0.0233269	0
61365391	61379917	0.0205564	0
61365391	61379979	0.0205564	0
61365391	61379993	0.0219169	0
61365391	61380012	0.0205564	0
61365391	61380261	0.521802	0
61365391	61380497	0.0226415	0
61365391	61380524	0.020916	0
61365391	61380622	0.0205564	0
61365391	61380729	0.0205564	0
61365391	61380766	0.0205564	0
61365391	61380871	0.0233269	0
61365391	61381205	0.0233269	0
61365391	61381670	0.0233269	0
61365391	61381787	0.0205564	0
61365391	61381790	0.0205564	0
61365391	61381862	0.0233269	0
61365391	61382011	0.0229334	0
61365391	61382054	0.0233269	0
61365391	61382094	0.0233269	0
61365391	61382133	0.0233269	0
61365391	61382302	0.0233269	0
61365391	61382588	0.0233269	0
61365391	61382644	0.0233269	0
61365391	61382656	0.0233269	0
61365391	61382676	0.0233269	0
61365391	61382688	0.0233269	0
61365391	61382853	0.0233269	0
61365391	61382876	0.0233269	0
61365391	61383923	0.0233269	0
61365391	61383930	0.0233269	0
61365391	61383975	0.0233269	0
61365391	61384033	0.0233269	0
61365391	61384118	0.0233269	0
61365391	61384137	0.0233269	0
61365391	61384317	0.0233269	0
61365391	61384380	0.0233269	0
61365391	61384446	0.0233269	0
61365391	61384520	0.0233269	0
61365391	61384577	0.024019	0
61365391	61384644	0.0233269	0
61365391	61384844	0.0233269	0
61365391	61385167	0.0233269	0
61365391	61385271	0.521802	0
61365391	61385297	0.0233269	0
61365391	61385430	0.0233269	0
61365391	61385455	0.0233269	0
61365391	61385462	0.0233269	0
61365391	61385583	0.0233269	0
61365391	61385595	0.0233269	0
61365391	61385791	0.0233269	0
61365391	61385832	0.0229833	0
61365391	61386276	0.0233269	0
61365391	61386353	0.0233269	0
61365391	61386503	0.521802	0
61365391	61386526	0.0233269	0
61365391	61386534	0.0233269	0
61365391	61386617	0.0233269	0
61365391	61386659	0.0233269	0
61365391	61386692	0.0233269	0
61365391	61386957	0.0233269	0
61365391	61387026	0.0233269	0
61365391	61387169	0.0233269	0
61365391	61387177	0.022254	0
61365391	61387421	0.0229833	0
61365391	61387441	0.0233269	0
61365391	61387626	0.0233269	0
61365391	61387710	0.0205564	0
61365391	61387738	0.0229833	0
61365391	61387783	0.0427614	0
61365391	61388053	0.494769	0
61365391	61388441	0.410172	0
61365391	61389516	0.0540848	0
61365391	61389727	0.5079	0
61365391	61389746	0.5079	0
61365391	61390813	0.5045	0
61365391	61391014	0.407765	0
61365391	61391173	0.203058	0
61365391	61391331	0.407765	0
61365391	61391543	0.407765	0
61365391	61391632	0.0427614	0
61365391	61392037	0.0215815	0
61365391	61392135	0.403668	0
61365391	61392245	0.5045	0
61365391	61392705	0.397217	0
61365391	61392908	0.337214	0
61365391	61392963	0.0233269	0
61365391	61393031	0.151262	0
61365391	61393409	0.0894674	0
61365391	61394476	0.147762	0
61365391	61395255	0.000366333	0
61365391	61395308	0.0134843	0
61365391	61395817	0.0140207	0
61365391	61395861	0.00431828	0
61365391	61396128	0.00448219	0
61365391	61396230	0.000820699	0
61365391	61396532	0.00418294	0
61365391	61396677	0.00431828	0
61365391	61396724	0.00431828	0
61365391	61396744	0.0146262	0
61365391	61396882	0.00418294	0
61365391	61396954	0.00431828	0
61365391	61397445	0.00298968	0
61365391	61397486	0.00298968	0
61365391	61397587	0.00448219	0
61365391	61397590	0.0011806	0
61365391	61397679	0.00448219	0
61365391	61397832	0.00448219	0
61365391	61397882	0.00299565	0
61365391	61398468	3.86e-05	0
61365391	61398511	9.28e-05	0
61365391	61398658	0.0152523	0
61365391	61399076	3.72e-05	0
61365391	61399476	3.72e-05	0
61365391	61399480	3.72e-05	0
61365391	61399716	4.92e-05	0
61365391	61399992	0.000111763	0
61365391	61400036	0.00197123	0
61365391	61400112	2.26e-05	0
61365391	61400199	2.26e-05	0
61365391	61400715	0.00110688	0
61365391	61400837	0.00110688	0
61365391	61401073	0.00118423	0
61365391	61401100	0.00110688	0
61365391	61401132	0.00110688	0
61365391	61401392	8.92e-05	0
61365391	61401423	0.00867744	0
61365391	61401431	0.00110688	0
61365391	61401434	0.00110688	0
61365391	61401522	0.00110688	0
61365391	61401529	0.00110688	0
61365391	61401572	0.00110688	0
61365391	61401785	0.00103218	0
61365391	61401853	0.00110688	0
61365391	61401854	0.00110688	0
61365391	61401946	0.00110688	0
61365391	61402088	0.00118423	0
61365391	61402089	0.00110688	0
61365391	61402116	0.00110688	0
61365391	61402117	0.00110688	0
61365391	61402426	8.92e-05	0
61365391	61402443	0.00110688	0
61365391	61403031	0.00110688	0
61365391	61403169	0.00118423	0
61365391	61403308	0.000954392	0
61365391	61403700	0.00310704	0
61365391	61404298	0.0034616	0
61365391	61404439	0.00228808	0
61365391	61404838	0.00476084	0
61365391	61405304	0.00485284	0
61365391	61406011	0.00484446	0
61365391	61407567	0.00989266	0
61365391	61408219	0.000322234	0
61365391	61408736	0.00409942	0
61365391	61409140	0.00388704	0
61365391	61409378	0.000927894	0
61365391	61409871	0.00406298	0
61365391	61410012	0.00625876	0
61365391	61410056	0.00406298	0
61365391	61410780	0.00735873	0
61365391	61411112	0.0106051	0
61365391	61411413	0.00715339	0
61365391	61411486	0.00645221	0
61365391	61411487	0.00645221	0
61365391	61412019	0.00635641	0
61365391	61413013	0.00217505	0
61365391	61414338	7.65e-06	0
61365391	61414357	7.65e-06	0
61365391	61414583	0.00240159	0
61365391	61414732	0.00562994	0
61365391	61415227	0.00240159	0
61365391	61415414	7.65e-06	0
61365391	61416535	6.71e-05	0
61365391	61416692	0.0075839	0
61365391	61416964	8.7e-05	0
61365391	61416972	0.00262944	0
61365391	61418250	0.000991367	0
61365391	61418843	0.0168773	0
61365391	61419112	0.00506696	0
61365391	61419216	0.000161062	0
61365391	61420250	0.0196904	0
61365391	61420622	0.00224812	0
61365391	61420860	0.00507134	0
61365391	61421184	0.00599256	0
61365391	61421576	0.00599256	0
61365391	61422296	0.00444857	0
61365391	61422372	0.00179887	0
61365391	61422625	0.00224812	0
61365391	61423102	0.00224812	0
61365391	61423121	0.00273668	0
61365391	61423343	0.00392523	0
61365391	61424147	0.00460619	0
61365391	61424166	0.01994	0
61365391	61424795	0.00474571	0
61365391	61424972	0.0202596	0
61365391	61425396	0.0225488	0
61365391	61426620	0.00308877	0
61365391	61428318	0.00525575	0
61365391	61428364	0.00225651	0
61365391	61430169	0.00259331	0
61365391	61430288	0.00225651	0
61365391	61430651	0.004117	0
61365391	61431590	0.00259331	0
61365391	61432708	0.004117	0
61365391	61433018	0.00259331	0
61365391	61433246	0.0158512	0
61365391	61433689	0.00295447	0
61365391	61433939	0.00152531	0
61365391	61433971	0.00152531	0
61365391	61434074	0.00152531	0
61365391	61434431	0.00424698	0
61365391	61435561	0.0199747	0
61365391	61435874	0.0155505	0
61365391	61436351	0.0231843	0
61365391	61437743	0.00742248	0
61365391	61438182	0.017761	0
61365391	61438243	0.017761	0
61365391	61438545	0.017761	0
61365391	61438584	0.017761	0
61365391	61438848	0.017761	0
61365391	61438955	0.017761	0
61365391	61439178	0.017761	0
61365391	61439186	0.017761	0
61365391	61439238	0.017761	0
61365391	61439280	0.017761	0
61365391	61439327	0.017761	0
61365391	61439719	0.00119681	0
61365391	61439901	0.00787262	0
61365391	61439962	0.017761	0
61365391	61440321	0.017761	0
61365391	61440410	0.017761	0
61365391	61440720	0.017761	0
61365391	61440755	0.017761	0
61365391	61440770	0.017761	0
61365391	61441153	0.017761	0
61365391	61441768	0.0171323	0
61365391	61441883	0.017761	0
61365391	61441911	0.0041348	0
61365391	61442415	0.0039815	0
61365391	61443163	0.00536487	0
61365391	61443617	0.00173976	0
61365391	61444161	0.0082468	0
61365391	61444665	0.00226462	0
61365391	61445222	0.00226462	0
61365391	61445291	0.000896461	0
61365391	61445498	0.0232484	0
61365391	61445517	0.00226462	0
61365391	61445810	0.0016386	0
61365391	61447013	0.018621	0
61365391	61447104	0.00712941	0
61365391	61447314	0.0216831	0
61365391	61447677	0.00182852	0
61365391	61447694	0.00496807	0
61365391	61448474	0.00248677	0
61365391	61449643	0.00226462	0
61365391	61449920	0.0206265	0
61365391	61450991	0.00182852	0
61365391	61451298	0.00173223	0
61365391	61451318	0.00485747	0
61365391	61451319	0.00237437	0
61365391	61451391	0.00173223	0
61365391	61451777	0.0193181	0
61365391	61452026	0.00215752	0
61365391	61452453	0.0196425	0
61365391	61453200	0.0216831	0
61365391	61454154	5.11e-06	0
61365391	61454888	0.00603949	0
61365391	61454997	0.00174971	0
61365391	61458221	0.000501843	0
61365391	61459194	0.000355155	0
61365391	61459197	0.000355155	0
61365391	61459447	0.000399268	0
61365391	61459460	0.000355155	0
61365391	61459761	0.00117233	0
61365391	61459898	0.00117233	0
61365391	61460322	0.0165414	0
61365391	61460455	0.00209239	0
61365391	61460945	0.00125071	0
61365391	61461198	0.000734137	0
61365391	61462010	0.00142501	0
61365391	61462466	0.000501843	0
61365391	61462869	0.00117233	0
61365391	61463185	0.000355155	0
61365391	61463499	0.00109647	0
61365391	61463682	0.000355155	0
61365391	61463779	0.000238182	0
61365391	61464622	0.000501843	0
61365391	61465579	0.000553996	0
61365391	61466064	0.000501843	0
61365391	61466623	0.0165414	0
61365391	61466843	0.000151129	0
61365391	61467194	0.00353559	0
61365391	61468364	0.0165414	0
61365391	61469546	0.000553996	0
61365391	61469762	0.00142501	0
61365391	61470407	0.000501843	0
61365391	61471634	0.000399268	0
61365391	61475792	0.000393457	0
61365391	61477342	0.000349715	0
61365391	61478178	0.0169135	0
61365391	61478414	0.000200335	0
61365391	61478594	0.000233834	0
61365391	61479182	0.00101483	0
61365391	61479391	0.000200335	0
61365391	61481281	0.00026528	0
61365391	61481359	0.00465081	0
61365391	61481707	0.000344375	0
61365391	61481959	0.000196421	0
61365391	61482224	0.0020784	0
61365391	61482355	0.00107943	0
61365391	61482916	0.00030355	0
61365391	61483175	0.00107943	0
61365391	61484609	0.00178833	0
61365391	61486619	0.00016234	0
61365391	61487076	0.000796426	0
61365391	61489913	0.000393457	0
61365391	61490062	0.00026528	0
61365391	61490099	0.00026528	0
61365391	61490715	0.00449514	0
61365391	61491267	0.000928716	0
61365391	61491414	0.000196421	0
61365391	61491988	0.0002699	0
61365391	61492307	0.0171419	0
61365391	61493652	0.00100667	0
61365391	61495475	0.000770903	0
61365391	61495479	0.000349715	0
61365391	61495683	0.00347376	0
61365391	61496596	0.000944326	0
61365391	61498270	0.00418411	0
61365391	61502092	0.0029463	0
61365391	61503190	0.000593904	0
61365391	61505249	0.00185941	0
61365391	61505375	0.00333184	0
61365391	61507526	0.014286	0
61365391	61507830	0.00183823	0
61365391	61510620	0.00165992	0
61365391	61511162	0.00175303	0
61365391	61511262	0.00175303	0
61365391	61511722	0.00184869	0
61365391	61512026	0.00175303	0
61365391	61512669	0.000707734	0
61365391	61513146	0.000482743	0
61365391	61513201	0.000482743	0
61365391	61513308	0.000434444	0
61365391	61514367	6.52e-05	0
61365391	61514457	0.000832888	0
61365391	61514575	0.000769035	0
61365391	61514706	0.00743953	0
61365391	61514903	0.00077083	0
61365391	61515326	5.92e-05	0
61365391	61515892	0.000661408	0
61365391	61515905	0.000434444	0
61365391	61516024	0.000289327	0
61365391	61516138	0.000376011	0
61365391	61516350	0.000220306	0
61365391	61516643	0.00062545	0
61365391	61517496	0.000675543	0
61365391	61517515	7.38e-05	0
61365391	61517516	7.38e-05	0
61365391	61517694	1.28e-05	0
61365391	61519298	7.91e-05	0
61365391	61519451	7.91e-05	0
61365391	61519859	4.14e-06	0
61365391	61519908	7.91e-05	0
61365391	61520022	3.75e-07	0
61365391	61520626	7.91e-05	0
61365391	61520637	7.91e-05	0
61365391	61521300	0.000820699	0
61365391	61521471	7.91e-05	0
61365391	61521764	8.26e-05	0
61365391	61522073	0.0011175	0
61365391	61522305	7.91e-05	0
61365391	61522704	0.000116824	0
61365391	61522841	5e-05	0
61365391	61522882	7.91e-05	0
61365391	61523343	0.000271617	0
61365391	61523459	1.34e-05	0
61365391	61524088	0.000902903	0
61365391	61524476	1.32e-06	0
61365391	61526171	7.84e-07	0
61365391	61527807	0.00059651	0
61365391	61528566	0.00181735	0
61365391	61528660	2.84e-05	0
61365391	61528879	0.00181735	0
61365391	61528912	0.00181735	0
61365391	61529603	0.000885427	0
61365391	61529753	0.00140754	0
61365391	61530741	0.000837881	0
61365391	61530785	0.000756092	0
61365391	61530905	4.89e-05	0
61365391	61531782	0.000897609	0
61365391	61532045	0.000399239	0
61365391	61532150	0.00111438	0
61365391	61532199	0.000698976	0
61365391	61532296	0.00080883	0
61365391	61532516	1.21e-05	0
61365391	61532599	0.000216906	0
61365391	61532657	0.000216906	0
61365391	61532792	1.21e-05	0
61365391	61532873	0.000216906	0
61365391	61533151	0.000216906	0
61365391	61533242	0.000216906	0
61365391	61533304	0.000216906	0
61365391	61533363	0.000216906	0
61365391	61533633	0.000216906	0
61365391	61533657	0.000216906	0
61365391	61533987	0.000216906	0
61365391	61534559	0.000216906	0
61365391	61534941	0.000216906	0
61365391	61534965	0.000216906	0
61365391	61535151	0.000216906	0
61365391	61535215	0.000216906	0
61365391	61535219	0.000216906	0
61365391	61535266	0.000216906	0
61365391	61535292	9.04e-05	0
61365391	61535413	4.56e-05	0
61365391	61536039	0.00109205	0
61365391	61536278	9.04e-05	0
61365391	61536687	0.000216906	0
61365391	61537143	0.000897609	0
61365391	61537204	0.00122736	0
61365391	61537281	0.000897609	0
61365391	61537711	0.00122736	0
61365391	61537800	0.00122736	0
61365391	61537899	0.000897609	0
61365391	61537967	0.00122736	0
61365391	61537986	0.000897609	0
61365391	61538057	0.00122736	0
61365391	61538101	0.00122736	0
61365391	61538135	0.000897609	0
61365391	61538191	0.00122736	0
61365391	61538219	0.00117228	0
61365391	61538249	0.00122736	0
61365391	61538338	0.00122736	0
61365391	61538352	0.00122736	0
61365391	61538375	0.00122736	0
61365391	61538379	0.00122736	0
61365391	61538511	0.000897609	0
61365391	61538516	0.00122736	0
61365391	61538623	0.000267186	0
61365391	61538628	0.00122736	0
61365391	61539274	0.00122736	0
61365391	61539416	0.000267186	0
61365391	61539800	0.00112388	0
61365391	61540001	0.000216906	0
61365391	61540314	0.00112388	0
61365391	61540412	0.000216906	0
61365391	61541728	0.00080883	0
61365391	61544268	0.00618409	0
61365391	61544541	0.000754902	0
61365391	61544605	1.61e-06	0
61365391	61545101	6.05e-05	0
61365391	61545439	7.83e-05	0
61365391	61545577	0.00151651	0
61365391	61545753	0.00165231	0
61365391	61546344	0.000120303	0
61365391	61546840	0.00276151	0
61365391	61546939	0.000211554	0
61365391	61547436	0.00182634	0
61365391	61548200	0.00206846	0
61365391	61553367	0.00601138	0
61365391	61553884	0.00780837	0
61365391	61554858	0.00269874	0
61365391	61554885	0.00247496	0
61365391	61555107	0.00656358	0
61365391	61555295	0.0073831	0
61365391	61555702	0.00263491	0
61365391	61555773	0.00263491	0
61365391	61556009	0.00263491	0
61365391	61556253	0.00423414	0
61365391	61557140	0.00444874	0
61365391	61558430	0.002297	0
61365391	61559407	0.0033165	0
61365391	61560922	0.00301673	0
61365391	61561028	0.00301673	0
61365391	61561070	0.00828722	0
61365391	61561295	0.00349905	0
61365391	61561319	0.00349905	0
61365391	61561607	0.00318335	0
61365391	61562564	0.00301673	0
61365391	61562639	0.00285521	0
61365391	61563618	0.00301673	0
61365391	61563791	0.00301673	0
61365391	61564171	0.00301673	0
61365391	61564525	0.00317594	0
61365391	61564813	0.00194523	0
61365391	61564814	0.00194103	0
61365391	61565502	0.0011234	0
61365391	61565567	0.00010555	0
61365391	61565659	0.00048341	0
61365391	61566314	0.000274042	0
61365391	61566953	0.000573513	0
61365391	61567399	0.000236224	0
61365391	61567833	0.000268542	0
61365391	61567930	0.00031248	0
61365391	61569296	0.000277117	0
61365391	61569624	0.000268542	0
61365391	61570616	0.00018406	0
61365391	61572088	0.00018406	0
61365391	61572489	5.46e-05	0
61365391	61572992	0.000524821	0
61365391	61573212	3.7e-05	0
61365391	61574717	0.00042403	0
61365391	61575257	0.000148413	0
61365391	61575765	0.000148413	0
61365391	61575869	0.000148413	0
61365391	61576830	0.000397471	0
61365391	61577204	0.000965999	0
61365391	61579310	0.000128508	0
61365391	61581844	0.000377484	0
61365391	61582065	0.00131612	0
61365391	61583873	0.000113519	0
61365391	61585131	0.00117931	0
61365391	61585463	0.00117931	0
61365391	61586442	0.00249723	0
61365391	61587531	0.000859407	0
61365391	61588649	0.00201207	0
61365391	61590182	0.00147088	0
61365391	61590580	0.00098318	0
61365391	61590949	0.0015865	0
61365391	61591904	0.00106972	0
61365391	61592494	0.0015865	0
61365391	61592662	0.00127676	0
61365391	61595535	0.000549422	0
61365391	61595902	0.00127676	0
61365391	61595974	0.000911766	0
61365391	61595975	0.000911766	0
61365391	61596344	0.00127676	0
61365391	61597243	0.000116824	0
61365391	61597322	0.00197262	0
61365391	61597326	0.000342794	0
61365391	61597406	0.00192475	0
61365391	61597559	9.47e-06	0
61365391	61597944	1.25e-06	0
61365391	61598077	0.000524733	0
61365391	61598581	0.000680178	0
61365391	61599068	0.00042826	0
61365391	61600256	0.00075869	0
61365391	61600666	0.00075869	0
61365391	61601327	0.000909704	0
61365391	61601522	9.91e-07	0
61365391	61601754	0.000753675	0
61365391	61601871	0.00123415	0
61365391	61602101	0.000680598	0
61365391	61602176	0.00123415	0
61365391	61603160	0.000323419	0
61365391	61603199	0.000757298	0
61365391	61603207	0.000982011	0
61365391	61603288	0.000757298	0
61365391	61604476	0.00106219	0
61365391	61604920	0.000495043	0
61365391	61605068	0.000387441	0
61365391	61605337	0.000439534	0
61365391	61605963	0.00161332	0
61365391	61605996	0.0004848	0
61365391	61606966	0.000150019	0
61365391	61607495	6.64e-05	0
61365391	61607597	6.64e-05	0
61365391	61607808	0.00153148	0
61365391	61608799	0.00185112	0
61365391	61608908	0.00173504	0
61365391	61609191	0.00163208	0
61365391	61609954	0.00152507	0
61365391	61610465	0.000111962	0
61365391	61611713	0.00018717	0
61365391	61611856	0.00152507	0
61365391	61616461	0.00251985	0
61365391	61617105	0.00251985	0
61365391	61618327	0.000133067	0
61365391	61618656	0.00169279	0
61365391	61619865	0.00299103	0
61365391	61620234	0.000558475	0
61365391	61620514	0.00123377	0
61365391	61620892	0.00250434	0
61365391	61621027	0.000808015	0
61365391	61621996	0.000298781	0
61365391	61623010	0.0011556	0
61365391	61623916	0.000439965	0
61365391	61624035	0.000634395	0
61365391	61625619	0.000421457	0
61365391	61626965	4.02e-05	0
61365391	61627627	0.00122736	0
61365391	61627697	0.000337057	0
61365391	61627700	0.000337057	0
61365391	61627982	0.000818472	0
61365391	61628566	0.000430053	0
61365391	61628742	0.000430053	0
61365391	61628789	0.000434457	0
61365391	61628914	0.000434457	0
61365391	61629121	7.65e-06	0
61365391	61629248	0.000483079	0
61365391	61629274	0.000434457	0
61365391	61629392	7.65e-06	0
61365391	61629624	0.000434457	0
61365391	61629837	0.000434457	0
61365391	61629849	0.000644561	0
61365391	61630002	0.000593177	0
61365391	61630019	0.000483079	0
61365391	61630231	0.000593177	0
61365391	61630418	0.000434457	0
61365391	61630596	0.000593177	0
61365391	61630649	0.00039199	0
61365391	61631483	0.00118834	0
61365391	61631696	0.000434457	0
61365391	61632016	0.000534301	0
61365391	61632345	0.000483079	0
61365391	61632464	0.000483079	0
61365391	61632467	0.000483079	0
61365391	61632737	0.000703607	0
61365391	61633733	0.000703607	0
61365391	61633886	0.000644561	0
61365391	61634242	0.000765306	0
61365391	61634319	0.00140746	0
61365391	61634496	0.000703607	0
61365391	61634610	0.000644561	0
61365391	61635030	0.000644561	0
61365391	61635176	0.00229264	0
61365391	61635653	0.00229264	0
61365391	61636279	0.000897609	0
61365391	61636884	0.0015896	0
61365391	61636912	0.000897609	0
61365391	61636985	0.0015896	0
61365391	61637438	0.000534301	0
61365391	61637639	0.00168066	0
61365391	61637774	0.000384225	0
61365391	61637792	0.00132087	0
61365391	61637913	0.000384225	0
61365391	61637933	0.00106192	0
61365391	61638142	0.000384225	0
61365391	61638272	0.000203526	0
61365391	61638492	0.000384225	0
61365391	61638974	0.000384225	0
61365391	61639145	0.000990497	0
61365391	61639158	0.000384225	0
61365391	61639511	0.000203526	0
61365391	61639623	0.00107695	0
61365391	61639775	0.000162443	0
61365391	61640168	0.00384407	0
61365391	61640777	0.000990497	0
61365391	61640911	0.000583168	0
61365391	61641004	0.000583168	0
61365391	61641011	0.000583168	0
61365391	61641203	0.000583168	0
61365391	61641213	0.000583168	0
61365391	61642080	0.00076527	0
61365391	61642199	0.00076527	0
61365391	61642550	0.00076527	0
61365391	61642576	0.00170375	0
61365391	61642581	0.000194825	0
61365391	61642586	0.00076527	0
61365391	61642949	0.00031025	0
61365391	61643148	0.000583168	0
61365391	61643646	0.00150566	0
61365391	61643650	0.000203526	0
61365391	61643814	0.00168292	0
61365391	61644003	0.000203526	0
61365391	61644279	0.00079558	0
61365391	61644361	0.000990497	0
61365391	61644414	0.000203526	0
61365391	61644427	0.00168292	0
61365391	61644580	0.000203526	0
61365391	61644781	0.000162443	0
61365391	61644939	1.19e-05	0
61365391	61645897	5.29e-06	0
61365391	61646207	0.000245218	0
61365391	61646442	0.00215752	0
61365391	61646526	0.00454649	0
61365391	61646561	0.000144694	0
61365391	61647346	0.00277828	0
61365391	61647832	0.000171243	0
61365391	61648272	0.00277828	0
61365391	61649105	0.00362055	0
61365391	61649126	0.00289904	0
61365391	61649441	0.00315975	0
61365391	61649549	0.00424104	0
61365391	61649681	0.00277828	0
61365391	61650817	0.00315975	0
61365391	61650865	0.000211628	0
61365391	61651037	0.00348248	0
61365391	61651083	0.00376111	0
61365391	61651270	0.00266014	0
61365391	61651374	0.00266014	0
61365391	61651410	0.00266014	0
61365391	61651443	0.00266014	0
61365391	61651648	0.00266014	0
61365391	61652107	0.00242131	0
61365391	61652311	0.00242131	0
61365391	61652344	0.00242131	0
61365391	61652346	0.00242131	0
61365391	61652819	0.00242131	0
61365391	61653920	0.0023111	0
61365391	61654048	0.0025446	0
61365391	61654160	0.00220349	0
61365391	61654198	0.00277828	0
61365391	61654295	0.000682902	0
61365391	61654314	0.00220349	0
61365391	61654381	0.00334691	0
61365391	61654652	0.000612294	0
61365391	61654772	0.00220349	0
61365391	61654881	0.00334691	0
61365391	61655233	0.000171243	0
61365391	61655600	0.00193514	0
61365391	61656025	0.00348248	0
61365391	61656348	0.00348248	0
61365391	61656397	0.0030491	0
61365391	61656478	0.00348248	0
61365391	61656582	0.00348248	0
61365391	61656669	0.0030491	0
61365391	61656768	0.0030491	0
61365391	61656898	0.00441384	0
61365391	61656916	0.00508887	0
61365391	61656932	0.00426291	0
61365391	61657113	0.00476799	0
61365391	61657556	0.00104618	0
61365391	61657593	0.00134954	0
61365391	61657619	0.000165761	0
61365391	61657931	0.00104618	0
61365391	61658076	0.00134954	0
61365391	61658215	0.00104618	0
61365391	61658419	0.00335724	0
61365391	61658423	0.00104618	0
61365391	61659183	7.97e-05	0
61365391	61659372	0.00185206	0
61365391	61660006	0.000154302	0
61365391	61660053	9.73e-06	0
61365391	61660326	9.73e-06	0
61365391	61660543	8.73e-05	0
61365391	61660544	3.65e-05	0
61365391	61660550	1.63e-05	0
61365391	61660620	3.3e-05	0
61365391	61660638	3.06e-05	0
61365391	61660734	2.84e-05	0
61365391	61660797	8.73e-05	0
61365391	61660896	1.87e-05	0
61365391	61661080	1.63e-05	0
61365391	61661803	0.000179076	0
61365391	61661895	7.5e-05	0
61365391	61661966	3.06e-05	0
61365391	61662148	7.5e-05	0
61365391	61662242	5.93e-06	0
61365391	61662254	5.93e-06	0
61365391	61662277	5.93e-06	0
61365391	61662340	5.93e-06	0
61365391	61662367	5.93e-06	0
61365391	61662458	7.5e-05	0
61365391	61662507	7.5e-05	0
61365391	61662549	7.5e-05	0
61365391	61662550	1.84e-05	0
61365391	61662632	7.5e-05	0
61365391	61662640	1.87e-05	0
61365391	61662669	7.5e-05	0
61365391	61662727	7.5e-05	0
61365391	61662770	7.5e-05	0
61365391	61663283	9.97e-05	0
61365391	61663370	9.93e-05	0
61365391	61663652	1.84e-05	0
61365391	61663808	2.95e-05	0
61365391	61664217	6.2e-05	0
61365391	61664451	9.88e-07	0
61365453	61365803	0.96922	0
61365453	61365805	0.188538	0
61365453	61365992	0.96922	0
61365453	61366008	0.0783969	0
61365453	61366200	0.0783969	0
61365453	61366268	0.0783969	0
61365453	61366833	0.0783969	0
61365453	61366957	0.0783969	0
61365453	61367059	0.0783969	0
61365453	61367245	0.0783969	0
61365453	61367270	0.0783969	0
61365453	61367865	0.0783969	0
61365453	61367909	0.0783969	0
61365453	61368216	0.975254	0
61365453	61368797	0.0783969	0
61365453	61368810	0.122119	0
61365453	61368825	0.0783969	0
61365453	61368879	0.0783969	0
61365453	61369032	0.0783969	0
61365453	61370042	0.963246	0
61365453	61371336	0.454368	0
61365453	61371636	0.0544664	0
61365453	61371988	0.578557	0
61365453	61374017	0.589759	0
61365453	61374114	0.585991	0
61365453	61374169	0.580458	0
61365453	61374305	0.736473	0
61365453	61374964	0.604527	0
61365453	61376537	0.0462121	0
61365453	61376538	0.303914	0
61365453	61376551	0.29897	0
61365453	61376871	0.29897	0
61365453	61377357	0.0462121	0
61365453	61377912	0.303914	0
61365453	61378012	0.045685	0
61365453	61378862	0.308961	0
61365453	61378910	0.303914	0
61365453	61379067	0.308961	0
61365453	61379218	0.308961	0
61365453	61379326	0.364731	0
61365453	61379335	0.308961	0
61365453	61379336	0.308961	0
61365453	61379474	0.308961	0
61365453	61379917	0.303914	0
61365453	61379979	0.303914	0
61365453	61379993	0.306425	0
61365453	61380012	0.303914	0
61365453	61380261	0.0462121	0
61365453	61380497	0.314114	0
61365453	61380524	0.300095	0
61365453	61380622	0.303914	0
61365453	61380729	0.303914	0
61365453	61380766	0.303914	0
61365453	61380871	0.308961	0
61365453	61381205	0.308961	0
61365453	61381670	0.308961	0
61365453	61381787	0.303914	0
61365453	61381790	0.303914	0
61365453	61381862	0.308961	0
61365453	61382011	0.305847	0
61365453	61382054	0.308961	0
61365453	61382094	0.308961	0
61365453	61382133	0.308961	0
61365453	61382302	0.308961	0
61365453	61382588	0.308961	0
61365453	61382644	0.308961	0
61365453	61382656	0.308961	0
61365453	61382676	0.308961	0
61365453	61382688	0.308961	0
61365453	61382853	0.308961	0
61365453	61382876	0.308961	0
61365453	61383923	0.308961	0
61365453	61383930	0.308961	0
61365453	61383975	0.308961	0
61365453	61384033	0.308961	0
61365453	61384118	0.308961	0
61365453	61384137	0.308961	0
61365453	61384317	0.308961	0
61365453	61384380	0.308961	0
61365453	61384446	0.308961	0
61365453	61384520	0.308961	0
61365453	61384577	0.303914	0
61365453	61384644	0.308961	0
61365453	61384844	0.308961	0
61365453	61385167	0.308961	0
61365453	61385271	0.0462121	0
61365453	61385297	0.308961	0
61365453	61385430	0.308961	0
61365453	61385455	0.308961	0
61365453	61385462	0.308961	0
61365453	61385583	0.308961	0
61365453	61385595	0.308961	0
61365453	61385791	0.308961	0
61365453	61385832	0.311524	0
61365453	61386276	0.308961	0
61365453	61386353	0.308961	0
61365453	61386503	0.0462121	0
61365453	61386526	0.308961	0
61365453	61386534	0.308961	0
61365453	61386617	0.308961	0
61365453	61386659	0.308961	0
61365453	61386692	0.308961	0
61365453	61386957	0.308961	0
61365453	61387026	0.308961	0
61365453	61387169	0.308961	0
61365453	61387177	0.303914	0
61365453	61387421	0.304518	0
61365453	61387441	0.308961	0
61365453	61387626	0.308961	0
61365453	61387710	0.303914	0
61365453	61387738	0.304518	0
61365453	61387783	0.457319	0
61365453	61388053	0.0465734	0
61365453	61388441	0.0625879	0
61365453	61389516	0.368111	0
61365453	61389727	0.0502877	0
61365453	61389746	0.0502877	0
61365453	61390813	0.0480292	0
61365453	61391014	0.0630029	0
61365453	61391173	0.0412141	0
61365453	61391331	0.0630029	0
61365453	61391543	0.0630029	0
61365453	61391632	0.467409	0
61365453	61392037	0.308961	0
61365453	61392135	0.0625879	0
61365453	61392245	0.0480292	0
61365453	61392705	0.0625879	0
61365453	61392908	0.0223603	0
61365453	61392963	0.274935	0
61365453	61393031	0.0778084	0
61365453	61393409	0.00576696	0
61365453	61394476	0.00739692	0
61365453	61395255	0.0166581	0
61365453	61395308	0.00113832	0
61365453	61395817	0.00498592	0
61365453	61395861	0.00994851	0
61365453	61396128	0.0101513	0
61365453	61396230	0.0015215	0
61365453	61396532	0.011615	0
61365453	61396677	0.00994851	0
61365453	61396724	0.00994851	0
61365453	61396744	0.000813917	0
61365453	61396882	0.011615	0
61365453	61396954	0.00994851	0
61365453	61397445	0.0108864	0
61365453	61397486	0.0108864	0
61365453	61397587	0.0101513	0
61365453	61397590	0.027371	0
61365453	61397679	0.0101513	0
61365453	61397832	0.0101513	0
61365453	61397882	0.0138245	0
61365453	61398468	0.00757635	0
61365453	61398511	0.00639521	0
61365453	61398658	0.00543312	0
61365453	61399076	0.00655817	0
61365453	61399476	0.00655817	0
61365453	61399480	0.00655817	0
61365453	61399716	0.000190219	0
61365453	61399992	0.00601424	0
61365453	61400036	0.00276472	0
61365453	61400112	0.000283692	0
61365453	61400199	0.000283692	0
61365453	61400715	0.0117104	0
61365453	61400837	0.0117104	0
61365453	61401073	0.0108544	0
61365453	61401100	0.0117104	0
61365453	61401132	0.0117104	0
61365453	61401392	0.0054058	0
61365453	61401423	0.00548551	0
61365453	61401431	0.0117104	0
61365453	61401434	0.0117104	0
61365453	61401522	0.0117104	0
61365453	61401529	0.0117104	0
61365453	61401572	0.0117104	0
61365453	61401785	0.0114926	0
61365453	61401853	0.0117104	0
61365453	61401854	0.0117104	0
61365453	61401946	0.0117104	0
61365453	61402088	0.0119304	0
61365453	61402089	0.0117104	0
61365453	61402116	0.0117104	0
61365453	61402117	0.0117104	0
61365453	61402426	0.0054058	0
61365453	61402443	0.0117104	0
61365453	61403031	0.0117104	0
61365453	61403169	0.0119304	0
61365453	61403308	0.0110662	0
61365453	61403700	0.000951045	0
61365453	61404298	0.0118675	0
61365453	61404439	0.000191093	0
61365453	61404838	0.01382	0
61365453	61405304	0.00173973	0
61365453	61406011	0.00188298	0
61365453	61407567	0.0154847	0
61365453	61408219	1.22e-06	0
61365453	61408736	0.00278315	0
61365453	61409140	0.0142857	0
61365453	61409378	0.00212709	0
61365453	61409871	0.0140531	0
61365453	61410012	0.0136793	0
61365453	61410056	0.0140531	0
61365453	61410780	0.0133706	0
61365453	61411112	0.014642	0
61365453	61411413	0.0136793	0
61365453	61411486	0.0133706	0
61365453	61411487	0.0133706	0
61365453	61412019	0.0135416	0
61365453	61413013	0.00144396	0
61365453	61414338	0.00279544	0
61365453	61414357	0.00279544	0
61365453	61414583	0.00580194	0
61365453	61414732	0.00119945	0
61365453	61415227	0.00580194	0
61365453	61415414	0.00279544	0
61365453	61416535	0.0046296	0
61365453	61416692	0.00219841	0
61365453	61416964	0.00476274	0
61365453	61416972	0.00610812	0
61365453	61418250	0.000980714	0
61365453	61418843	6.06e-05	0
61365453	61419112	0.0131602	0
61365453	61419216	0.00902987	0
61365453	61420250	0.00121643	0
61365453	61420622	0.00489354	0
61365453	61420860	0.00585914	0
61365453	61421184	0.00608241	0
61365453	61421576	0.00608241	0
61365453	61422296	0.00673277	0
61365453	61422372	0.00567749	0
61365453	61422625	0.00562299	0
61365453	61423102	0.00562299	0
61365453	61423121	0.0121183	0
61365453	61423343	0.0047225	0
61365453	61424147	0.00723885	0
61365453	61424166	6.54e-05	0
61365453	61424795	0.00985813	0
61365453	61424972	4.77e-05	0
61365453	61425396	0.000271093	0
61365453	61426620	0.00475482	0
61365453	61428318	0.00768541	0
61365453	61428364	0.012422	0
61365453	61430169	0.00475482	0
61365453	61430288	0.012422	0
61365453	61430651	0.00835124	0
61365453	61431590	0.00475482	0
61365453	61432708	0.00835124	0
61365453	61433018	0.00475482	0
61365453	61433246	0.00256625	0
61365453	61433689	0.00517724	0
61365453	61433939	0.0113796	0
61365453	61433971	0.0113796	0
61365453	61434074	0.0113796	0
61365453	61434431	0.0075994	0
61365453	61435561	0.000401068	0
61365453	61435874	0.00270934	0
61365453	61436351	0.000403522	0
61365453	61437743	0.00884158	0
61365453	61438182	0.00395196	0
61365453	61438243	0.00395196	0
61365453	61438545	0.00395196	0
61365453	61438584	0.00395196	0
61365453	61438848	0.00395196	0
61365453	61438955	0.00395196	0
61365453	61439178	0.00395196	0
61365453	61439186	0.00395196	0
61365453	61439238	0.00395196	0
61365453	61439280	0.00395196	0
61365453	61439327	0.00395196	0
61365453	61439719	0.005774	0
61365453	61439901	0.00950021	0
61365453	61439962	0.00395196	0
61365453	61440321	0.00395196	0
61365453	61440410	0.00395196	0
61365453	61440720	0.00395196	0
61365453	61440755	0.00395196	0
61365453	61440770	0.00395196	0
61365453	61441153	0.00395196	0
61365453	61441768	0.00349515	0
61365453	61441883	0.00395196	0
61365453	61441911	0.0153114	0
61365453	61442415	0.0155466	0
61365453	61443163	0.0162142	0
61365453	61443617	0.00489936	0
61365453	61444161	0.0116918	0
61365453	61444665	0.0044901	0
61365453	61445222	0.0044901	0
61365453	61445291	0.005774	0
61365453	61445498	0.00140922	0
61365453	61445517	0.0044901	0
61365453	61445810	0.00532727	0
61365453	61447013	0.00488645	0
61365453	61447104	0.00591276	0
61365453	61447314	0.00613075	0
61365453	61447677	0.00489354	0
61365453	61447694	0.0178921	0
61365453	61448474	0.00476087	0
61365453	61449643	0.0044901	0
61365453	61449920	0.00569644	0
61365453	61450991	0.00562299	0
61365453	61451298	0.00547408	0
61365453	61451318	0.00727404	0
61365453	61451319	0.00462446	0
61365453	61451391	0.00547408	0
61365453	61451777	0.00557972	0
61365453	61452026	0.00435781	0
61365453	61452453	0.00537025	0
61365453	61453200	0.00613075	0
61365453	61454154	4.74e-05	0
61365453	61454888	0.0025604	0
61365453	61454997	0.00961565	0
61365453	61458221	0.00239356	0
61365453	61459194	0.00249019	0
61365453	61459197	0.00249019	0
61365453	61459447	0.00258868	0
61365453	61459460	0.00249019	0
61365453	61459761	0.00675208	0
61365453	61459898	0.00675208	0
61365453	61460322	0.000843219	0
61365453	61460455	0.00981134	0
61365453	61460945	0.00691329	0
61365453	61461198	0.00239356	0
61365453	61462010	0.0065928	0
61365453	61462466	0.00239356	0
61365453	61462869	0.00675208	0
61365453	61463185	0.00249019	0
61365453	61463499	0.0065928	0
61365453	61463682	0.00249019	0
61365453	61463779	0.00220593	0
61365453	61464622	0.00239356	0
61365453	61465579	0.00200949	0
61365453	61466064	0.00239356	0
61365453	61466623	0.000843219	0
61365453	61466843	0.00170311	0
61365453	61467194	0.0059111	0
61365453	61468364	0.000843219	0
61365453	61469546	0.00249019	0
61365453	61469762	0.0065928	0
61365453	61470407	0.00239356	0
61365453	61471634	0.00258868	0
61365453	61475792	0.00199374	0
61365453	61477342	0.00190729	0
61365453	61478178	0.000911346	0
61365453	61478414	0.00200949	0
61365453	61478594	0.00209822	0
61365453	61479182	0.00625809	0
61365453	61479391	0.00302238	0
61365453	61481281	0.00208207	0
61365453	61481359	0.00488484	0
61365453	61481707	0.00180824	0
61365453	61481959	0.00149031	0
61365453	61482224	0.00915971	0
61365453	61482355	0.00547096	0
61365453	61482916	0.00172593	0
61365453	61483175	0.00547096	0
61365453	61484609	1.95e-05	0
61365453	61486619	0.00172593	0
61365453	61487076	0.00547096	0
61365453	61489913	0.00156696	0
61365453	61490062	0.0016455	0
61365453	61490099	0.0016455	0
61365453	61490715	0.00474557	0
61365453	61491267	0.00576399	0
61365453	61491414	0.00149031	0
61365453	61491988	0.00134267	0
61365453	61492307	3.64e-05	0
61365453	61493652	0.00532735	0
61365453	61495475	0.000259163	0
61365453	61495479	0.00149031	0
61365453	61495683	0.00434044	0
61365453	61496596	0.00463827	0
61365453	61498270	0.00502622	0
61365453	61502092	0.00434044	0
61365453	61503190	0.00147776	0
61365453	61505249	0.000826496	0
61365453	61505375	0.00474557	0
61365453	61507526	0.000911346	0
61365453	61507830	0.00133903	0
61365453	61510620	0.000943062	0
61365453	61511162	0.00100423	0
61365453	61511262	0.00100423	0
61365453	61511722	0.00106733	0
61365453	61512026	0.00100423	0
61365453	61512669	0.00148647	0
61365453	61513146	0.00148647	0
61365453	61513201	0.00148647	0
61365453	61513308	0.00141178	0
61365453	61514367	0.00667182	0
61365453	61514457	0.00255403	0
61365453	61514575	0.00198434	0
61365453	61514706	0.00612365	0
61365453	61514903	0.00489936	0
61365453	61515326	0.0074025	0
61365453	61515892	0.0020035	0
61365453	61515905	0.00331926	0
61365453	61516024	0.00656081	0
61365453	61516138	0.00623971	0
61365453	61516350	0.00640311	0
61365453	61516643	0.00233145	0
61365453	61517496	3.28e-05	0
61365453	61517515	0.000111188	0
61365453	61517516	0.000111188	0
61365453	61517694	0.00138108	0
61365453	61519298	0.000609172	0
61365453	61519451	0.000609172	0
61365453	61519859	5.51e-05	0
61365453	61519908	0.000609172	0
61365453	61520022	0.00160692	0
61365453	61520626	0.000609172	0
61365453	61520637	0.000609172	0
61365453	61521300	0.000643967	0
61365453	61521471	0.000609172	0
61365453	61521764	7.43e-05	0
61365453	61522073	0.00134822	0
61365453	61522305	0.000609172	0
61365453	61522704	0.000536264	0
61365453	61522841	6e-05	0
61365453	61522882	0.000609172	0
61365453	61523343	0.000939768	0
61365453	61523459	0.00158061	0
61365453	61524088	0.00191654	0
61365453	61524476	0.00396724	0
61365453	61526171	0.00436899	0
61365453	61527807	0.00301625	0
61365453	61528566	0.000501712	0
61365453	61528660	0.00154292	0
61365453	61528879	0.000501712	0
61365453	61528912	0.000501712	0
61365453	61529603	8.36e-05	0
61365453	61529753	4.67e-05	0
61365453	61530741	1.95e-05	0
61365453	61530785	0.00176322	0
61365453	61530905	1.97e-06	0
61365453	61531782	0.000651973	0
61365453	61532045	0.000151388	0
61365453	61532150	0.000130613	0
61365453	61532199	0.000792973	0
61365453	61532296	0.000586132	0
61365453	61532516	0.00275764	0
61365453	61532599	0.000188159	0
61365453	61532657	0.000188159	0
61365453	61532792	0.00275764	0
61365453	61532873	0.000188159	0
61365453	61533151	0.000188159	0
61365453	61533242	0.000188159	0
61365453	61533304	0.000188159	0
61365453	61533363	0.000188159	0
61365453	61533633	0.000188159	0
61365453	61533657	0.000188159	0
61365453	61533987	0.000188159	0
61365453	61534559	0.000188159	0
61365453	61534941	0.000188159	0
61365453	61534965	0.000188159	0
61365453	61535151	0.000188159	0
61365453	61535215	0.000188159	0
61365453	61535219	0.000188159	0
61365453	61535266	0.000188159	0
61365453	61535292	0.000228659	0
61365453	61535413	0.00216595	0
61365453	61536039	0.00203871	0
61365453	61536278	0.000228659	0
61365453	61536687	0.000188159	0
61365453	61537143	0.000651973	0
61365453	61537204	0.000586132	0
61365453	61537281	0.000651973	0
61365453	61537711	0.000586132	0
61365453	61537800	0.000586132	0
61365453	61537899	0.000651973	0
61365453	61537967	0.000586132	0
61365453	61537986	0.000651973	0
61365453	61538057	0.000586132	0
61365453	61538101	0.000586132	0
61365453	61538135	0.000651973	0
61365453	61538191	0.000586132	0
61365453	61538219	0.00243721	0
61365453	61538249	0.000586132	0
61365453	61538338	0.000586132	0
61365453	61538352	0.000586132	0
61365453	61538375	0.000586132	0
61365453	61538379	0.000586132	0
61365453	61538511	0.000651973	0
61365453	61538516	0.000586132	0
61365453	61538623	0.000228659	0
61365453	61538628	0.000586132	0
61365453	61539274	0.000586132	0
61365453	61539416	0.000228659	0
61365453	61539800	0.000523465	0
61365453	61540001	0.000188159	0
61365453	61540314	0.000523465	0
61365453	61540412	0.000188159	0
61365453	61541728	0.000586132	0
61365453	61544268	0.000843819	0
61365453	61544541	4.48e-05	0
61365453	61544605	0.00121881	0
61365453	61545101	0.000768994	0
61365453	61545439	0.000584135	0
61365453	61545577	0.00181101	0
61365453	61545753	0.00194166	0
61365453	61546344	0.000542127	0
61365453	61546840	0.000703937	0
61365453	61546939	0.00060772	0
61365453	61547436	3.81e-06	0
61365453	61548200	0.000455449	0
61365453	61553367	0.000137917	0
61365453	61553884	0.000253853	0
61365453	61554858	0.0013394	0
61365453	61554885	0.00201498	0
61365453	61555107	0.000109354	0
61365453	61555295	5.71e-05	0
61365453	61555702	0.00218671	0
61365453	61555773	0.00218671	0
61365453	61556009	0.00218671	0
61365453	61556253	0.00224143	0
61365453	61557140	0.00152233	0
61365453	61558430	0.000701468	0
61365453	61559407	0.00224143	0
61365453	61560922	0.00164006	0
61365453	61561028	0.00164006	0
61365453	61561070	2.81e-05	0
61365453	61561295	0.00173362	0
61365453	61561319	0.00173362	0
61365453	61561607	0.00154881	0
61365453	61562564	0.00164006	0
61365453	61562639	0.00125681	0
61365453	61563618	0.00164006	0
61365453	61563791	0.00164006	0
61365453	61564171	0.00164006	0
61365453	61564525	0.00370991	0
61365453	61564813	0.00226307	0
61365453	61564814	0.00165407	0
61365453	61565502	0.00244228	0
61365453	61565567	8.06e-06	0
61365453	61565659	1.68e-05	0
61365453	61566314	6.75e-05	0
61365453	61566953	5.46e-05	0
61365453	61567399	7.75e-07	0
61365453	61567833	8.17e-06	0
61365453	61567930	2.83e-05	0
61365453	61569296	4.67e-05	0
61365453	61569624	8.17e-06	0
61365453	61570616	4.3e-05	0
61365453	61572088	4.3e-05	0
61365453	61572489	6.94e-06	0
61365453	61572992	6.02e-06	0
61365453	61573212	2.25e-06	0
61365453	61574717	0.000215953	0
61365453	61575257	5.97e-05	0
61365453	61575765	5.97e-05	0
61365453	61575869	5.97e-05	0
61365453	61576830	0.000663464	0
61365453	61577204	2.15e-06	0
61365453	61579310	6.43e-08	0
61365453	61581844	0.000150222	0
61365453	61582065	0.000114714	0
61365453	61583873	0.00297209	0
61365453	61585131	0.00111644	0
61365453	61585463	0.00111644	0
61365453	61586442	0.00132059	0
61365453	61587531	0.000957141	0
61365453	61588649	0.00047639	0
61365453	61590182	0.00109196	0
61365453	61590580	0.000398535	0
61365453	61590949	0.00111644	0
61365453	61591904	0.000673111	0
61365453	61592494	0.00111644	0
61365453	61592662	0.00104322	0
61365453	61595535	0.000315936	0
61365453	61595902	0.00104322	0
61365453	61595974	0.000620746	0
61365453	61595975	0.000620746	0
61365453	61596344	0.00104322	0
61365453	61597243	0.000219703	0
61365453	61597322	3.34e-06	0
61365453	61597326	0.00099177	0
61365453	61597406	0.000166411	0
61365453	61597559	0.00284882	0
61365453	61597944	0.00404214	0
61365453	61598077	0.00250285	0
61365453	61598581	0.00148534	0
61365453	61599068	0.0013739	0
61365453	61600256	0.00152229	0
61365453	61600666	0.00152229	0
61365453	61601327	0.000862851	0
61365453	61601522	0.00144235	0
61365453	61601754	0.000737156	0
61365453	61601871	0.00107482	0
61365453	61602101	0.000798852	0
61365453	61602176	0.00107482	0
61365453	61603160	0.00121679	0
61365453	61603199	0.00210143	0
61365453	61603207	0.00160392	0
61365453	61603288	0.00210143	0
61365453	61604476	0.00121585	0
61365453	61604920	0.000618367	0
61365453	61605068	0.000458473	0
61365453	61605337	0.000413711	0
61365453	61605963	0.00126913	0
61365453	61605996	0.000661812	0
61365453	61606966	0.000153444	0
61365453	61607495	0.000251038	0
61365453	61607597	0.000251038	0
61365453	61607808	0.000192074	0
61365453	61608799	0.000223355	0
61365453	61608908	0.000606758	0
61365453	61609191	0.00029275	0
61365453	61609954	0.000128049	0
61365453	61610465	0.00017126	0
61365453	61611713	0.000251038	0
61365453	61611856	0.000128049	0
61365453	61616461	0.000324422	0
61365453	61617105	0.000324422	0
61365453	61618327	0.00022316	0
61365453	61618656	0.00207592	0
61365453	61619865	0.000406838	0
61365453	61620234	1.08e-05	0
61365453	61620514	1.68e-05	0
61365453	61620892	0.000211131	0
61365453	61621027	1.04e-05	0
61365453	61621996	0.000163797	0
61365453	61623010	0.000511075	0
61365453	61623916	0.000108761	0
61365453	61624035	0.00157546	0
61365453	61625619	0.00157546	0
61365453	61626965	0.00111469	0
61365453	61627627	7.92e-06	0
61365453	61627697	0.00113787	0
61365453	61627700	0.00113787	0
61365453	61627982	0.00182154	0
61365453	61628566	0.00100806	0
61365453	61628742	0.00100806	0
61365453	61628789	0.00107699	0
61365453	61628914	0.00107699	0
61365453	61629121	0.00104968	0
61365453	61629248	0.000828289	0
61365453	61629274	0.00107699	0
61365453	61629392	0.00104968	0
61365453	61629624	0.00107699	0
61365453	61629837	0.00107699	0
61365453	61629849	0.00135277	0
61365453	61630002	0.00101302	0
61365453	61630019	0.00114294	0
61365453	61630231	0.00101302	0
61365453	61630418	0.00107699	0
61365453	61630596	0.00101302	0
61365453	61630649	8.84e-05	0
61365453	61631483	1.57e-06	0
61365453	61631696	0.00107699	0
61365453	61632016	0.00121088	0
61365453	61632345	0.00114294	0
61365453	61632464	0.00114294	0
61365453	61632467	0.00114294	0
61365453	61632737	0.00142671	0
61365453	61633733	0.00142671	0
61365453	61633886	0.00135277	0
61365453	61634242	0.000532162	0
61365453	61634319	0.000659781	0
61365453	61634496	0.00142671	0
61365453	61634610	0.00135277	0
61365453	61635030	0.00135277	0
61365453	61635176	0.000219198	0
61365453	61635653	0.000219198	0
61365453	61636279	1.76e-05	0
61365453	61636884	0.000140737	0
61365453	61636912	1.76e-05	0
61365453	61636985	0.000140737	0
61365453	61637438	0.00121088	0
61365453	61637639	0.000164969	0
61365453	61637774	0.00128083	0
61365453	61637792	0.000373492	0
61365453	61637913	0.00128083	0
61365453	61637933	0.000414326	0
61365453	61638142	0.00128083	0
61365453	61638272	7.51e-05	0
61365453	61638492	0.00128083	0
61365453	61638974	0.00128083	0
61365453	61639145	3.11e-05	0
61365453	61639158	0.00128083	0
61365453	61639511	7.51e-05	0
61365453	61639623	0.000465592	0
61365453	61639775	0.000100867	0
61365453	61640168	0.00243311	0
61365453	61640777	3.11e-05	0
61365453	61640911	0.00158062	0
61365453	61641004	0.00158062	0
61365453	61641011	0.00158062	0
61365453	61641203	0.00158062	0
61365453	61641213	0.00158062	0
61365453	61642080	0.00150266	0
61365453	61642199	0.00150266	0
61365453	61642550	0.00150266	0
61365453	61642576	0.000608178	0
61365453	61642581	0.000101161	0
61365453	61642586	0.00150266	0
61365453	61642949	0.00211578	0
61365453	61643148	0.00158062	0
61365453	61643646	0.000490331	0
61365453	61643650	7.51e-05	0
61365453	61643814	0.000549122	0
61365453	61644003	7.51e-05	0
61365453	61644279	0.000155809	0
61365453	61644361	3.11e-05	0
61365453	61644414	7.51e-05	0
61365453	61644427	0.000549122	0
61365453	61644580	7.51e-05	0
61365453	61644781	9.75e-06	0
61365453	61644939	1.94e-05	0
61365453	61645897	0.00623922	0
61365453	61646207	0.00105821	0
61365453	61646442	0.000432187	0
61365453	61646526	0.00184635	0
61365453	61646561	0.00147508	0
61365453	61647346	0.000490331	0
61365453	61647832	0.00115615	0
61365453	61648272	0.000490331	0
61365453	61649105	0.00214335	0
61365453	61649126	0.000328078	0
61365453	61649441	0.000447744	0
61365453	61649549	0.00167608	0
61365453	61649681	0.000490331	0
61365453	61650817	0.000260711	0
61365453	61650865	0.00106457	0
61365453	61651037	0.00205064	0
61365453	61651083	0.00176024	0
61365453	61651270	0.000447744	0
61365453	61651374	0.000447744	0
61365453	61651410	0.000447744	0
61365453	61651443	0.000447744	0
61365453	61651648	0.000447744	0
61365453	61652107	0.000534863	0
61365453	61652311	0.000534863	0
61365453	61652344	0.000534863	0
61365453	61652346	0.000534863	0
61365453	61652819	0.000534863	0
61365453	61653920	0.000490331	0
61365453	61654048	0.0004071	0
61365453	61654160	0.000447744	0
61365453	61654198	0.000490331	0
61365453	61654295	7.35e-06	0
61365453	61654314	0.000447744	0
61365453	61654381	0.00195985	0
61365453	61654652	1.5e-05	0
61365453	61654772	0.000447744	0
61365453	61654881	0.00195985	0
61365453	61655233	0.00115615	0
61365453	61655600	0.00174807	0
61365453	61656025	0.00205064	0
61365453	61656348	0.00205064	0
61365453	61656397	0.00214335	0
61365453	61656478	0.00205064	0
61365453	61656582	0.00205064	0
61365453	61656669	0.00214335	0
61365453	61656768	0.00214335	0
61365453	61656898	0.000814287	0
61365453	61656916	0.000814287	0
61365453	61656932	0.000757239	0
61365453	61657113	0.000702192	0
61365453	61657556	2.76e-06	0
61365453	61657593	8.27e-06	0
61365453	61657619	1.63e-05	0
61365453	61657931	2.76e-06	0
61365453	61658076	8.27e-06	0
61365453	61658215	2.76e-06	0
61365453	61658419	2.46e-06	0
61365453	61658423	2.76e-06	0
61365453	61659183	8.04e-05	0
61365453	61659372	0.000776989	0
61365453	61660006	0.00122681	0
61365453	61660053	7.49e-05	0
61365453	61660326	7.49e-05	0
61365453	61660543	0.00306063	0
61365453	61660544	0.000114426	0
61365453	61660550	0.00126034	0
61365453	61660620	0.00137577	0
61365453	61660638	4.32e-05	0
61365453	61660734	0.00162866	0
61365453	61660797	0.00306063	0
61365453	61660896	5.8e-05	0
61365453	61661080	0.00126034	0
61365453	61661803	0.000578492	0
61365453	61661895	0.00473128	0
61365453	61661966	4.32e-05	0
61365453	61662148	0.00473128	0
61365453	61662242	0.00344575	0
61365453	61662254	0.00344575	0
61365453	61662277	0.00344575	0
61365453	61662340	0.00344575	0
61365453	61662367	0.00344575	0
61365453	61662458	0.00473128	0
61365453	61662507	0.00473128	0
61365453	61662549	0.00473128	0
61365453	61662550	0.00142677	0
61365453	61662632	0.00473128	0
61365453	61662640	5.8e-05	0
61365453	61662669	0.00473128	0
61365453	61662727	0.00473128	0
61365453	61662770	0.00473128	0
61365453	61663283	0.0018015	0
61365453	61663370	0.0033807	0
61365453	61663652	0.000426589	0
61365453	61663808	0.00171754	0
61365453	61664217	0.00281785	0
61365453	61664451	0.000546227	0
61365803	61365805	0.194526	0
61365803	61365992	1	0
61365803	61366008	0.0808866	0
61365803	61366200	0.0808866	0
61365803	61366268	0.0808866	0
61365803	61366833	0.0808866	0
61365803	61366957	0.0808866	0
61365803	61367059	0.0808866	0
61365803	61367245	0.0808866	0
61365803	61367270	0.0808866	0
61365803	61367865	0.0808866	0
61365803	61367909	0.0808866	0
61365803	61368216	0.993813	0
61365803	61368797	0.0808866	0
61365803	61368810	0.125997	0
61365803	61368825	0.0808866	0
61365803	61368879	0.0808866	0
61365803	61369032	0.0808866	0
61365803	61370042	0.981547	0
61365803	61371336	0.464736	0
61365803	61371636	0.0542897	0
61365803	61371988	0.60353	0
61365803	61374017	0.605773	0
61365803	61374114	0.601898	0
61365803	61374169	0.596434	0
61365803	61374305	0.712797	0
61365803	61374964	0.629477	0
61365803	61376537	0.0482709	0
61365803	61376538	0.326059	0
61365803	61376551	0.32081	0
61365803	61376871	0.32081	0
61365803	61377357	0.0482709	0
61365803	61377912	0.326059	0
61365803	61378012	0.0503623	0
61365803	61378862	0.331417	0
61365803	61378910	0.326059	0
61365803	61379067	0.331417	0
61365803	61379218	0.331417	0
61365803	61379326	0.375523	0
61365803	61379335	0.331417	0
61365803	61379336	0.331417	0
61365803	61379474	0.331417	0
61365803	61379917	0.326059	0
61365803	61379979	0.326059	0
61365803	61379993	0.328724	0
61365803	61380012	0.326059	0
61365803	61380261	0.0482709	0
61365803	61380497	0.336886	0
61365803	61380524	0.322498	0
61365803	61380622	0.326059	0
61365803	61380729	0.326059	0
61365803	61380766	0.326059	0
61365803	61380871	0.331417	0
61365803	61381205	0.331417	0
61365803	61381670	0.331417	0
61365803	61381787	0.326059	0
61365803	61381790	0.326059	0
61365803	61381862	0.331417	0
61365803	61382011	0.327865	0
61365803	61382054	0.331417	0
61365803	61382094	0.331417	0
61365803	61382133	0.331417	0
61365803	61382302	0.331417	0
61365803	61382588	0.331417	0
61365803	61382644	0.331417	0
61365803	61382656	0.331417	0
61365803	61382676	0.331417	0
61365803	61382688	0.331417	0
61365803	61382853	0.331417	0
61365803	61382876	0.331417	0
61365803	61383923	0.331417	0
61365803	61383930	0.331417	0
61365803	61383975	0.331417	0
61365803	61384033	0.331417	0
61365803	61384118	0.331417	0
61365803	61384137	0.331417	0
61365803	61384317	0.331417	0
61365803	61384380	0.331417	0
61365803	61384446	0.331417	0
61365803	61384520	0.331417	0
61365803	61384577	0.326059	0
61365803	61384644	0.331417	0
61365803	61384844	0.331417	0
61365803	61385167	0.331417	0
61365803	61385271	0.0482709	0
61365803	61385297	0.331417	0
61365803	61385430	0.331417	0
61365803	61385455	0.331417	0
61365803	61385462	0.331417	0
61365803	61385583	0.331417	0
61365803	61385595	0.331417	0
61365803	61385791	0.331417	0
61365803	61385832	0.334137	0
61365803	61386276	0.331417	0
61365803	61386353	0.331417	0
61365803	61386503	0.0482709	0
61365803	61386526	0.331417	0
61365803	61386534	0.331417	0
61365803	61386617	0.331417	0
61365803	61386659	0.331417	0
61365803	61386692	0.331417	0
61365803	61386957	0.331417	0
61365803	61387026	0.331417	0
61365803	61387169	0.331417	0
61365803	61387177	0.326059	0
61365803	61387421	0.326947	0
61365803	61387441	0.331417	0
61365803	61387626	0.331417	0
61365803	61387710	0.326059	0
61365803	61387738	0.326947	0
61365803	61387783	0.47215	0
61365803	61388053	0.0486451	0
61365803	61388441	0.0654237	0
61365803	61389516	0.379005	0
61365803	61389727	0.0524294	0
61365803	61389746	0.0524294	0
61365803	61390813	0.0501527	0
61365803	61391014	0.0658539	0
61365803	61391173	0.0455357	0
61365803	61391331	0.0658539	0
61365803	61391543	0.0658539	0
61365803	61391632	0.482304	0
61365803	61392037	0.331417	0
61365803	61392135	0.0654237	0
61365803	61392245	0.0501527	0
61365803	61392705	0.0654237	0
61365803	61392908	0.0228482	0
61365803	61392963	0.289704	0
61365803	61393031	0.0806081	0
61365803	61393409	0.0055048	0
61365803	61394476	0.00888129	0
61365803	61395255	0.0188427	0
61365803	61395308	0.00141554	0
61365803	61395817	0.00483901	0
61365803	61395861	0.0111591	0
61365803	61396128	0.0113758	0
61365803	61396230	0.00139315	0
61365803	61396532	0.0129377	0
61365803	61396677	0.0111591	0
61365803	61396724	0.0111591	0
61365803	61396744	0.00141554	0
61365803	61396882	0.0129377	0
61365803	61396954	0.0111591	0
61365803	61397445	0.0118794	0
61365803	61397486	0.0118794	0
61365803	61397587	0.0113758	0
61365803	61397590	0.0295685	0
61365803	61397679	0.0113758	0
61365803	61397832	0.0113758	0
61365803	61397882	0.0161688	0
61365803	61398468	0.0100709	0
61365803	61398511	0.00872993	0
61365803	61398658	0.00622944	0
61365803	61399076	0.0089238	0
61365803	61399476	0.0089238	0
61365803	61399480	0.0089238	0
61365803	61399716	0.000729989	0
61365803	61399992	0.00798422	0
61365803	61400036	0.00381867	0
61365803	61400112	0.000899255	0
61365803	61400199	0.000899255	0
61365803	61400715	0.0134744	0
61365803	61400837	0.0134744	0
61365803	61401073	0.0125695	0
61365803	61401100	0.0134744	0
61365803	61401132	0.0134744	0
61365803	61401392	0.00729142	0
61365803	61401423	0.00647778	0
61365803	61401431	0.0134744	0
61365803	61401434	0.0134744	0
61365803	61401522	0.0134744	0
61365803	61401529	0.0134744	0
61365803	61401572	0.0134744	0
61365803	61401785	0.0132368	0
61365803	61401853	0.0134744	0
61365803	61401854	0.0134744	0
61365803	61401946	0.0134744	0
61365803	61402088	0.0137144	0
61365803	61402089	0.0134744	0
61365803	61402116	0.0134744	0
61365803	61402117	0.0134744	0
61365803	61402426	0.00729142	0
61365803	61402443	0.0134744	0
61365803	61403031	0.0134744	0
61365803	61403169	0.0137144	0
61365803	61403308	0.0128013	0
61365803	61403700	0.00193238	0
61365803	61404298	0.013392	0
61365803	61404439	0.000182334	0
61365803	61404838	0.0137463	0
61365803	61405304	0.00149683	0
61365803	61406011	0.00163687	0
61365803	61407567	0.0169738	0
61365803	61408219	8.13e-05	0
61365803	61408736	0.00309726	0
61365803	61409140	0.0143377	0
61365803	61409378	0.00163155	0
61365803	61409871	0.0141005	0
61365803	61410012	0.0160173	0
61365803	61410056	0.0141005	0
61365803	61410780	0.0156751	0
61365803	61411112	0.0161231	0
61365803	61411413	0.0160173	0
61365803	61411486	0.0156751	0
61365803	61411487	0.0156751	0
61365803	61412019	0.0159154	0
61365803	61413013	0.000957934	0
61365803	61414338	0.0017787	0
61365803	61414357	0.0017787	0
61365803	61414583	0.00472179	0
61365803	61414732	0.00152948	0
61365803	61415227	0.00472179	0
61365803	61415414	0.0017787	0
61365803	61416535	0.00335792	0
61365803	61416692	0.0028836	0
61365803	61416964	0.00347365	0
61365803	61416972	0.00500252	0
61365803	61418250	0.00125414	0
61365803	61418843	0.0002653	0
61365803	61419112	0.0134351	0
61365803	61419216	0.0082149	0
61365803	61420250	0.00123658	0
61365803	61420622	0.00462315	0
61365803	61420860	0.00599143	0
61365803	61421184	0.00624386	0
61365803	61421576	0.00624386	0
61365803	61422296	0.00691338	0
61365803	61422372	0.00573611	0
61365803	61422625	0.00532598	0
61365803	61423102	0.00532598	0
61365803	61423121	0.0128731	0
61365803	61423343	0.00428962	0
61365803	61424147	0.00743443	0
61365803	61424166	0.000172928	0
61365803	61424795	0.00995512	0
61365803	61424972	0.000142603	0
61365803	61425396	0.000447466	0
61365803	61426620	0.00384343	0
61365803	61428318	0.00808949	0
61365803	61428364	0.0131618	0
61365803	61430169	0.00384343	0
61365803	61430288	0.0131618	0
61365803	61430651	0.00852655	0
61365803	61431590	0.00384343	0
61365803	61432708	0.00852655	0
61365803	61433018	0.00384343	0
61365803	61433246	0.00407205	0
61365803	61433689	0.00422965	0
61365803	61433939	0.0120726	0
61365803	61433971	0.0120726	0
61365803	61434074	0.0120726	0
61365803	61434431	0.00797635	0
61365803	61435561	0.000614595	0
61365803	61435874	0.00345352	0
61365803	61436351	0.000636348	0
61365803	61437743	0.00926771	0
61365803	61438182	0.00398066	0
61365803	61438243	0.00398066	0
61365803	61438545	0.00398066	0
61365803	61438584	0.00398066	0
61365803	61438848	0.00398066	0
61365803	61438955	0.00398066	0
61365803	61439178	0.00398066	0
61365803	61439186	0.00398066	0
61365803	61439238	0.00398066	0
61365803	61439280	0.00398066	0
61365803	61439327	0.00398066	0
61365803	61439719	0.00623803	0
61365803	61439901	0.00992579	0
61365803	61439962	0.00398066	0
61365803	61440321	0.00398066	0
61365803	61440410	0.00398066	0
61365803	61440720	0.00398066	0
61365803	61440755	0.00398066	0
61365803	61440770	0.00398066	0
61365803	61441153	0.00398066	0
61365803	61441768	0.00353451	0
61365803	61441883	0.00398066	0
61365803	61441911	0.016114	0
61365803	61442415	0.016359	0
61365803	61443163	0.016819	0
61365803	61443617	0.00531344	0
61365803	61444161	0.012051	0
61365803	61444665	0.00488017	0
61365803	61445222	0.00488017	0
61365803	61445291	0.00623803	0
61365803	61445498	0.00129475	0
61365803	61445517	0.00488017	0
61365803	61445810	0.00576601	0
61365803	61447013	0.00482636	0
61365803	61447104	0.00463293	0
61365803	61447314	0.00608114	0
61365803	61447677	0.00532598	0
61365803	61447694	0.0186254	0
61365803	61448474	0.00516688	0
61365803	61449643	0.00488017	0
61365803	61449920	0.00564289	0
61365803	61450991	0.00607851	0
61365803	61451298	0.00592118	0
61365803	61451318	0.00586915	0
61365803	61451319	0.00502246	0
61365803	61451391	0.00592118	0
61365803	61451777	0.00554714	0
61365803	61452026	0.00474001	0
61365803	61452453	0.00533546	0
61365803	61453200	0.00608114	0
61365803	61454154	6.34e-06	0
61365803	61454888	0.00201521	0
61365803	61454997	0.00979639	0
61365803	61458221	0.00291417	0
61365803	61459194	0.00302223	0
61365803	61459197	0.00302223	0
61365803	61459447	0.0031322	0
61365803	61459460	0.00302223	0
61365803	61459761	0.00780252	0
61365803	61459898	0.00780252	0
61365803	61460322	0.000455653	0
61365803	61460455	0.00999718	0
61365803	61460945	0.00797842	0
61365803	61461198	0.00291417	0
61365803	61462010	0.00762861	0
61365803	61462466	0.00291417	0
61365803	61462869	0.00780252	0
61365803	61463185	0.00302223	0
61365803	61463499	0.00762861	0
61365803	61463682	0.00302223	0
61365803	61463779	0.00270382	0
61365803	61464622	0.00291417	0
61365803	61465579	0.0024948	0
61365803	61466064	0.00291417	0
61365803	61466623	0.000455653	0
61365803	61466843	0.0021251	0
61365803	61467194	0.00585946	0
61365803	61468364	0.000455653	0
61365803	61469546	0.00302223	0
61365803	61469762	0.00762861	0
61365803	61470407	0.00291417	0
61365803	61471634	0.0031322	0
61365803	61475792	0.00248898	0
61365803	61477342	0.0023909	0
61365803	61478178	0.000506453	0
61365803	61478414	0.0024948	0
61365803	61478594	0.00259498	0
61365803	61479182	0.00728394	0
61365803	61479391	0.00360019	0
61365803	61481281	0.00258899	0
61365803	61481359	0.00464819	0
61365803	61481707	0.00228976	0
61365803	61481959	0.00192514	0
61365803	61482224	0.00938485	0
61365803	61482355	0.00645984	0
61365803	61482916	0.0021957	0
61365803	61483175	0.00645984	0
61365803	61484609	4.98e-06	0
61365803	61486619	0.0021957	0
61365803	61487076	0.00645984	0
61365803	61489913	0.00201338	0
61365803	61490062	0.00210357	0
61365803	61490099	0.00210357	0
61365803	61490715	0.00451033	0
61365803	61491267	0.00598987	0
61365803	61491414	0.00192514	0
61365803	61491988	0.00175446	0
61365803	61492307	0.000133025	0
61365803	61493652	0.00630131	0
61365803	61495475	0.000473835	0
61365803	61495479	0.00192514	0
61365803	61495683	0.00410976	0
61365803	61496596	0.00553861	0
61365803	61498270	0.00478824	0
61365803	61502092	0.00477468	0
61365803	61503190	0.00192118	0
61365803	61505249	0.000944869	0
61365803	61505375	0.0052062	0
61365803	61507526	0.000506453	0
61365803	61507830	0.0011386	0
61365803	61510620	0.00107125	0
61365803	61511162	0.00113742	0
61365803	61511262	0.00113742	0
61365803	61511722	0.00120559	0
61365803	61512026	0.00113742	0
61365803	61512669	0.0016564	0
61365803	61513146	0.0016564	0
61365803	61513201	0.0016564	0
61365803	61513308	0.00157628	0
61365803	61514367	0.00695075	0
61365803	61514457	0.00227105	0
61365803	61514575	0.00173853	0
61365803	61514706	0.00635881	0
61365803	61514903	0.00461208	0
61365803	61515326	0.00706843	0
61365803	61515892	0.00173565	0
61365803	61515905	0.00298015	0
61365803	61516024	0.00625401	0
61365803	61516138	0.00593594	0
61365803	61516350	0.00607851	0
[truncated: 642,007+ more rows]
