# Supplementary material for: A resampling-based approach to share reference panels
Source: Nat Comput Sci. 2024 May 14;4(5):360–6. doi: 10.1038/s43588-024-00630-7 (PMC11136649; doi:10.1038/s43588-024-00630-7)
Supplement: Supplementary file 4 — Imputation accuracy with the 1000 Genomes Project. [file 43588_2024_630_MOESM4_ESM.csv]

K	AggregateR2	MinorAlleleFrequency	SNParray
0	0.216207	0.026	Global Screening Array
0	0.506806	0.15	Global Screening Array
0	0.723051	0.75	Global Screening Array
0	0.839543	3.77	Global Screening Array
0	0.908553	13.7	Global Screening Array
0	0.937178	34.5	Global Screening Array
1	0.214708	0.026	Global Screening Array
1	0.504934	0.15	Global Screening Array
1	0.721028	0.75	Global Screening Array
1	0.838758	3.77	Global Screening Array
1	0.908307	13.7	Global Screening Array
1	0.936857	34.5	Global Screening Array
2	0.213908	0.026	Global Screening Array
2	0.503274	0.15	Global Screening Array
2	0.719183	0.75	Global Screening Array
2	0.837986	3.77	Global Screening Array
2	0.907709	13.7	Global Screening Array
2	0.936652	34.5	Global Screening Array
4	0.213377	0.026	Global Screening Array
4	0.502679	0.15	Global Screening Array
4	0.720511	0.75	Global Screening Array
4	0.837495	3.77	Global Screening Array
4	0.907835	13.7	Global Screening Array
4	0.936725	34.5	Global Screening Array
8	0.212038	0.026	Global Screening Array
8	0.499905	0.15	Global Screening Array
8	0.719969	0.75	Global Screening Array
8	0.836639	3.77	Global Screening Array
8	0.906859	13.7	Global Screening Array
8	0.936201	34.5	Global Screening Array
16	0.205508	0.026	Global Screening Array
16	0.499691	0.15	Global Screening Array
16	0.720394	0.75	Global Screening Array
16	0.836094	3.77	Global Screening Array
16	0.905999	13.7	Global Screening Array
16	0.935841	34.5	Global Screening Array
32	0.197608	0.026	Global Screening Array
32	0.491666	0.15	Global Screening Array
32	0.714512	0.75	Global Screening Array
32	0.832799	3.77	Global Screening Array
32	0.904258	13.7	Global Screening Array
32	0.934268	34.5	Global Screening Array
64	0.181681	0.026	Global Screening Array
64	0.468856	0.15	Global Screening Array
64	0.704447	0.75	Global Screening Array
64	0.827746	3.77	Global Screening Array
64	0.900049	13.7	Global Screening Array
64	0.931333	34.5	Global Screening Array
128	0.145386	0.026	Global Screening Array
128	0.442293	0.15	Global Screening Array
128	0.684795	0.75	Global Screening Array
128	0.814055	3.77	Global Screening Array
128	0.892962	13.7	Global Screening Array
128	0.927431	34.5	Global Screening Array
0	0.282962	0.026	Human Omni 2.5
0	0.669387	0.15	Human Omni 2.5
0	0.865867	0.75	Human Omni 2.5
0	0.953181	3.77	Human Omni 2.5
0	0.978101	13.7	Human Omni 2.5
0	0.987482	34.5	Human Omni 2.5
1	0.280722	0.026	Human Omni 2.5
1	0.668638	0.15	Human Omni 2.5
1	0.864431	0.75	Human Omni 2.5
1	0.952989	3.77	Human Omni 2.5
1	0.978168	13.7	Human Omni 2.5
1	0.987434	34.5	Human Omni 2.5
2	0.280548	0.026	Human Omni 2.5
2	0.671516	0.15	Human Omni 2.5
2	0.865107	0.75	Human Omni 2.5
2	0.953559	3.77	Human Omni 2.5
2	0.978129	13.7	Human Omni 2.5
2	0.98744	34.5	Human Omni 2.5
4	0.27782	0.026	Human Omni 2.5
4	0.668173	0.15	Human Omni 2.5
4	0.862574	0.75	Human Omni 2.5
4	0.952863	3.77	Human Omni 2.5
4	0.977376	13.7	Human Omni 2.5
4	0.987332	34.5	Human Omni 2.5
8	0.271787	0.026	Human Omni 2.5
8	0.667401	0.15	Human Omni 2.5
8	0.862809	0.75	Human Omni 2.5
8	0.951965	3.77	Human Omni 2.5
8	0.978445	13.7	Human Omni 2.5
8	0.987399	34.5	Human Omni 2.5
16	0.268149	0.026	Human Omni 2.5
16	0.658098	0.15	Human Omni 2.5
16	0.860658	0.75	Human Omni 2.5
16	0.951466	3.77	Human Omni 2.5
16	0.97772	13.7	Human Omni 2.5
16	0.987297	34.5	Human Omni 2.5
32	0.256375	0.026	Human Omni 2.5
32	0.651674	0.15	Human Omni 2.5
32	0.857533	0.75	Human Omni 2.5
32	0.950446	3.77	Human Omni 2.5
32	0.976766	13.7	Human Omni 2.5
32	0.987011	34.5	Human Omni 2.5
64	0.241882	0.026	Human Omni 2.5
64	0.636916	0.15	Human Omni 2.5
64	0.851866	0.75	Human Omni 2.5
64	0.94923	3.77	Human Omni 2.5
64	0.976376	13.7	Human Omni 2.5
64	0.986436	34.5	Human Omni 2.5
128	0.210407	0.026	Human Omni 2.5
128	0.619258	0.15	Human Omni 2.5
128	0.844895	0.75	Human Omni 2.5
128	0.946874	3.77	Human Omni 2.5
128	0.975414	13.7	Human Omni 2.5
128	0.986181	34.5	Human Omni 2.5
