# Supplementary material for: A resampling-based approach to share reference panels
Source: Nat Comput Sci. 2024 May 14;4(5):360–6. doi: 10.1038/s43588-024-00630-7 (PMC11136649; doi:10.1038/s43588-024-00630-7)
Supplement: Supplementary file 5 — Imputation accuracy with the UK Biobank. [file 43588_2024_630_MOESM5_ESM.csv]

K	AggregateR2	MinorAlleleFrequency	DataBase
0	0.251581	3.41E-06	UKB
0	0.53886	9.88E-06	UKB
0	0.68432	2.58E-05	UKB
0	0.747443	4.96E-05	UKB
0	0.79463	0.000108044	UKB
0	0.822581	0.000241492	UKB
0	0.856467	0.000483349	UKB
0	0.881511	0.00108666	UKB
0	0.908178	0.0024042	UKB
0	0.92495	0.00482744	UKB
0	0.945348	0.0109694	UKB
0	0.963336	0.0245921	UKB
0	0.977985	0.0492202	UKB
0	0.985141	0.113667	UKB
0	0.990993	0.248759	UKB
0	0.992576	0.419363	UKB
1	0.247295	3.41E-06	UKB
1	0.536418	9.88E-06	UKB
1	0.682656	2.58E-05	UKB
1	0.745257	4.96E-05	UKB
1	0.792958	0.000108044	UKB
1	0.822049	0.000241492	UKB
1	0.854119	0.000483349	UKB
1	0.87997	0.00108666	UKB
1	0.907794	0.0024042	UKB
1	0.924289	0.00482744	UKB
1	0.945111	0.0109694	UKB
1	0.963379	0.0245921	UKB
1	0.977856	0.0492202	UKB
1	0.985062	0.113667	UKB
1	0.990947	0.248759	UKB
1	0.99256	0.419363	UKB
2	0.243726	3.41E-06	UKB
2	0.532814	9.88E-06	UKB
2	0.679854	2.58E-05	UKB
2	0.74408	4.96E-05	UKB
2	0.792015	0.000108044	UKB
2	0.821593	0.000241492	UKB
2	0.854754	0.000483349	UKB
2	0.87976	0.00108666	UKB
2	0.906442	0.0024042	UKB
2	0.923822	0.00482744	UKB
2	0.944887	0.0109694	UKB
2	0.963289	0.0245921	UKB
2	0.977799	0.0492202	UKB
2	0.98498	0.113667	UKB
2	0.990858	0.248759	UKB
2	0.992494	0.419363	UKB
4	0.234743	3.41E-06	UKB
4	0.525865	9.88E-06	UKB
4	0.675674	2.58E-05	UKB
4	0.740593	4.96E-05	UKB
4	0.789654	0.000108044	UKB
4	0.819025	0.000241492	UKB
4	0.853365	0.000483349	UKB
4	0.879165	0.00108666	UKB
4	0.906182	0.0024042	UKB
4	0.923667	0.00482744	UKB
4	0.944445	0.0109694	UKB
4	0.962885	0.0245921	UKB
4	0.977483	0.0492202	UKB
4	0.984758	0.113667	UKB
4	0.990737	0.248759	UKB
4	0.992375	0.419363	UKB
8	0.221563	3.41E-06	UKB
8	0.511141	9.88E-06	UKB
8	0.666589	2.58E-05	UKB
8	0.734436	4.96E-05	UKB
8	0.785354	0.000108044	UKB
8	0.815723	0.000241492	UKB
8	0.849825	0.000483349	UKB
8	0.876635	0.00108666	UKB
8	0.904633	0.0024042	UKB
8	0.922163	0.00482744	UKB
8	0.943442	0.0109694	UKB
8	0.962116	0.0245921	UKB
8	0.977159	0.0492202	UKB
8	0.984506	0.113667	UKB
8	0.990597	0.248759	UKB
8	0.992252	0.419363	UKB
16	0.194593	3.41E-06	UKB
16	0.48433	9.88E-06	UKB
16	0.649403	2.58E-05	UKB
16	0.72069	4.96E-05	UKB
16	0.775001	0.000108044	UKB
16	0.8079	0.000241492	UKB
16	0.844121	0.000483349	UKB
16	0.871943	0.00108666	UKB
16	0.900866	0.0024042	UKB
16	0.919272	0.00482744	UKB
16	0.941231	0.0109694	UKB
16	0.961242	0.0245921	UKB
16	0.976321	0.0492202	UKB
16	0.984073	0.113667	UKB
16	0.990276	0.248759	UKB
16	0.991959	0.419363	UKB
32	0.158647	3.41E-06	UKB
32	0.437658	9.88E-06	UKB
32	0.613726	2.58E-05	UKB
32	0.69536	4.96E-05	UKB
32	0.755682	0.000108044	UKB
32	0.792389	0.000241492	UKB
32	0.830129	0.000483349	UKB
32	0.860494	0.00108666	UKB
32	0.892142	0.0024042	UKB
32	0.912717	0.00482744	UKB
32	0.936926	0.0109694	UKB
32	0.95848	0.0245921	UKB
32	0.974751	0.0492202	UKB
32	0.98294	0.113667	UKB
32	0.989638	0.248759	UKB
32	0.991475	0.419363	UKB
64	0.103257	3.41E-06	UKB
64	0.348972	9.88E-06	UKB
64	0.54317	2.58E-05	UKB
64	0.636472	4.96E-05	UKB
64	0.707976	0.000108044	UKB
64	0.755685	0.000241492	UKB
64	0.801903	0.000483349	UKB
64	0.840169	0.00108666	UKB
64	0.875638	0.0024042	UKB
64	0.89975	0.00482744	UKB
64	0.928526	0.0109694	UKB
64	0.953534	0.0245921	UKB
64	0.971458	0.0492202	UKB
64	0.980648	0.113667	UKB
64	0.98816	0.248759	UKB
64	0.990238	0.419363	UKB
128	0.0463375	3.41E-06	UKB
128	0.218797	9.88E-06	UKB
128	0.409046	2.58E-05	UKB
128	0.518038	4.96E-05	UKB
128	0.617746	0.000108044	UKB
128	0.6937	0.000241492	UKB
128	0.745377	0.000483349	UKB
128	0.795876	0.00108666	UKB
128	0.839774	0.0024042	UKB
128	0.872528	0.00482744	UKB
128	0.909608	0.0109694	UKB
128	0.943307	0.0245921	UKB
128	0.964896	0.0492202	UKB
128	0.976337	0.113667	UKB
128	0.985518	0.248759	UKB
128	0.987793	0.419363	UKB
0	0.00498549	3.41E-06	HRC
0	0.0149346	1.17E-05	HRC
0	0.0188376	2.75E-05	HRC
0	0.0637349	5.31E-05	HRC
0	0.145984	0.000118719	HRC
0	0.332442	0.000247628	HRC
0	0.420919	0.00048646	HRC
0	0.576914	0.00108515	HRC
0	0.702513	0.00240411	HRC
0	0.799822	0.00482085	HRC
0	0.869194	0.0109618	HRC
0	0.947295	0.0246449	HRC
0	0.969122	0.0493831	HRC
0	0.978976	0.113478	HRC
0	0.983922	0.248966	HRC
0	0.983168	0.418929	HRC
